# Supplementary material for: Characterization of the zebrafish gabra1sa43718/sa43718 germline loss of function allele confirms a function for Gabra1 in motility and nervous system development
Source: bioRxiv. 2023 Sep 25:2023.01.27.525860. Originally published 2023 Jan 27. Preprint. [Version 2] doi: 10.1101/2023.01.27.525860 (PMC9900897; doi:10.1101/2023.01.27.525860)
Supplement: Supplement 1 — S1 File. Complete list of identified proteins. [file media-1.xlsx]

## Sheet: Samples Table of LFQ_Danio_Reri
Protein Name	Accession Number	Gene Name	Molecular Weight	Exclusivity	t-test CL: Group BRL: Scaffold BioSample	HT	MT	WT
Synaptotagmin OS=Danio rerio OX=7955 PE=1 SV=2	E7FF92	E7FF92	29 kDa	0.88	0.0001	2.027	1.944	10.158
Group of N-myc downstream regulated gene 4 OS=Danio rerio OX=7955 GN=ndrg4 PE=2 SV=1+1	Q1JPS5 (+1)	ndrg4		1	0.0001	3.04	1.944	10.158
sp|Q6DBT3|TXD17_DANRE Thioredoxin domain-containing protein 17 OS=Danio rerio OX=7955 GN=txndc17 PE=2 SV=1	sp|Q6DBT3|TXD17_DANREThioredoxin domain-containing protein 17 OS=Danio rerio OX=7955 GN=txndc17 PE=2 SV=1	txndc17		1	0.0001	7.094	1.944	8.127
Peptidyl-prolyl cis-trans isomerase OS=Danio rerio OX=7955 GN=ppih PE=2 SV=1	Q6IQF8	ppih	24 kDa	1	0.0001	5.067	1.944	6.095
UBX domain-containing protein 7 OS=Danio rerio OX=7955 GN=ubxn7 PE=2 SV=2	Q6P3G3	ubxn7	56 kDa	1	0.0001	2.027	1.944	6.095
Complexin 4a OS=Danio rerio OX=7955 GN=cplx4a PE=2 SV=1	Q08BK6	cplx4a	18 kDa	1	0.00014	36.482	57.349	34.538
Group of Lamp2 protein OS=Danio rerio OX=7955 GN=lamp2 PE=2 SV=1+5	A4QP49 (+5)	lamp2		1	0.00018	3.04	1.944	4.063
Group of Opsin 1 (Cone pigments), short-wave-sensitive 2 OS=Danio rerio OX=7955 GN=opn1sw2 PE=2 SV=1+1	A8E5J4 (+1)	opn1sw2		1	0.00018	10.134	1.944	4.063
Calponin OS=Danio rerio OX=7955 GN=cnn3a PE=1 SV=1	Q7T303	cnn3a	37 kDa	0.88	0.00018	1.013	1.944	4.063
Group of Arhgdia protein OS=Danio rerio OX=7955 GN=arhgdia PE=2 SV=1+1	Q802W6 (+1)	arhgdia		1	0.00018	2.027	1.944	4.063
Group of Arhgef7b protein OS=Danio rerio OX=7955 GN=arhgef7b PE=2 SV=1+2	Q5PRA8	arhgef7b		1	0.00018	1.013	1.944	4.063
Group of Aryl hydrocarbon receptor nuclear translocator 2 OS=Danio rerio OX=7955 GN=arnt2 PE=1 SV=1+1	A0A0R4ILG9 (+1)	arnt2		1	0.00018	0	1.944	4.063
Ndel1b protein OS=Danio rerio OX=7955 GN=ndel1b PE=2 SV=1	B2GRS6	ndel1b	38 kDa	1	0.00018	0	1.944	4.063
Septin OS=Danio rerio OX=7955 GN=sept4b PE=1 SV=2	A0A0G2KQA6	sept4b	49 kDa	0.83	0.00018	1.013	0.972	2.032
Group of Acyl-coenzyme A oxidase OS=Danio rerio OX=7955 GN=acox1 PE=1 SV=1+1	F1R3V9 (+1)	acox1		1	0.00039	3.04	5.832	2.032
Group of GTPase-activating protein and VPS9 domains 1 OS=Danio rerio OX=7955 GN=gapvd1 PE=1 SV=1+3	A0A2R8Q516 (+3)	gapvd1		1	0.00039	5.067	5.832	2.032
Guanine nucleotide-binding protein subunit gamma OS=Danio rerio OX=7955 GN=gng7 PE=1 SV=1	Q6DGZ5	gng7	8 kDa	1	0.00043	19.255	21.384	8.127
Map2k1 protein OS=Danio rerio OX=7955 GN=map2k1 PE=2 SV=1	Q7ZTX6	map2k1	36 kDa	1	0.00059	3.04	3.888	6.095
Thioredoxin 2 OS=Danio rerio OX=7955 GN=txn2 PE=1 SV=1	Q6P131	txn2	18 kDa	1	0.00059	2.027	3.888	6.095
Signal recognition particle 14 kDa protein OS=Danio rerio OX=7955 GN=srp14 PE=1 SV=1	Q4V9I5	srp14	12 kDa	1	0.00073	5.067	3.888	2.032
ER membrane protein complex subunit 3 OS=Danio rerio OX=7955 GN=emc3 PE=2 SV=1	Q7SXW4	emc3	30 kDa	1	0.00073	3.04	3.888	2.032
Group of BCR activator of RhoGEF and GTPase OS=Danio rerio OX=7955 GN=bcr PE=1 SV=1+1	A0A2R8Q802 (+1)	bcr		1	0.00073	2.027	3.888	2.032
DNA replication licensing factor MCM7 OS=Danio rerio OX=7955 GN=mcm7 PE=2 SV=1	Q7ZVL6	mcm7	81 kDa	1	0.00073	1.013	3.888	2.032
Group of Sodium/calcium exchanger 2 isoform b OS=Danio rerio OX=7955 GN=slc8a2b PE=1 SV=1+1	B2CZC4 (+1)	slc8a2b		1	0.00073	1.013	3.888	2.032
LOC795505 protein (Fragment) OS=Danio rerio OX=7955 GN=LOC795505 PE=2 SV=1	A3KPA2	LOC795505	23 kDa	1	0.00073	0	3.888	2.032
Microtubule-associated protein, RP/EB family, member 3b OS=Danio rerio OX=7955 GN=mapre3b PE=1 SV=1	Q6GMJ3	mapre3b	30 kDa	0.53	0.0012	9.748	8.308	12.516
Chondroitin sulfate proteoglycan 5a OS=Danio rerio OX=7955 GN=cspg5a PE=1 SV=1	A0A2R8RMD7	cspg5a	54 kDa	1	0.0014	54.724	57.349	12.19
Zgc:110200 OS=Danio rerio OX=7955 GN=stoml3b PE=2 SV=1	Q568N1	stoml3b	31 kDa	0.67	0.0015	10.134	10.692	7.111
Small nuclear ribonucleoprotein E OS=Danio rerio OX=7955 GN=snrpe PE=1 SV=1	A0A140LFZ7	snrpe	6 kDa	1	0.0018	6.08	5.832	4.063
Mitochondrial carrier homolog 2 OS=Danio rerio OX=7955 GN=mtch2 PE=1 SV=1	Q9PUL9	mtch2	33 kDa	1	0.0018	6.08	5.832	4.063
Group of Glyoxylate reductase 1 homolog OS=Danio rerio OX=7955 GN=glyr1 PE=1 SV=1+1	A0A0R4IMF9 (+1)	glyr1		1	0.0019	6.08	7.776	10.158
Group of Acyl carrier protein OS=Danio rerio OX=7955 GN=ndufab1a PE=1 SV=1+2	F1R611	ndufab1a		1	0.0021	25.335	31.104	22.348
Calretinin OS=Danio rerio OX=7955 GN=calb2b PE=2 SV=1	Q6PC56	calb2b	31 kDa	0.86	0.0027	31.247	23.814	62.642
Dynactin subunit 1 OS=Danio rerio OX=7955 GN=dctn1b PE=3 SV=2	F6PC33	dctn1b	141 kDa	0.83	0.0027	2.534	5.832	14.729
D-3-phosphoglycerate dehydrogenase OS=Danio rerio OX=7955 GN=phgdh PE=1 SV=1	F1QEY8	phgdh	56 kDa	0.61	0.0034	11.147	10.692	20.824
Group of Sodium/potassium-transporting ATPase subunit alpha OS=Danio rerio OX=7955 GN=atp1a1b PE=1 SV=1+1	B0R068 (+1)	atp1a1b		0.55	0.0034	181.025	186.037	162.022
Creatine kinase OS=Danio rerio OX=7955 GN=ckma PE=2 SV=1	Q90X19	ckma	43 kDa	0.82	0.0049	184.574	242.599	161.125
Si:ch73-1a9.3 OS=Danio rerio OX=7955 GN=si:ch73-1a9.3 PE=3 SV=1	A0A0R4IBX9	si:ch73-1a9.3	10 kDa	1	0.0049	169.238	176.907	144.245
Enhancer of rudimentary homolog OS=Danio rerio OX=7955 GN=erh PE=3 SV=1	Q98874	erh	12 kDa	1	0.0055	27.362	28.188	36.569
Synapsin I OS=Danio rerio OX=7955 GN=syn1 PE=1 SV=1	B0UXI4	syn1	72 kDa	1	0.0055	15.201	8.748	20.316
CCT-epsilon OS=Danio rerio OX=7955 GN=cct5 PE=1 SV=1	Q6NVI6	cct5	59 kDa	1	0.0058	119.581	125.39	115.803
Zgc:123326 OS=Danio rerio OX=7955 GN=ube2v1 PE=2 SV=1	Q3B7F0	ube2v1	17 kDa	0.75	0.0059	7.094	2.43	9.142
Group of Zgc:55733 OS=Danio rerio OX=7955 GN=zgc:55733 PE=1 SV=1+1	A0A0R4IKH3 (+1)	zgc:55733		0.86	0.0062	14.863	13.932	28.104
GATA zinc finger domain-containing 2Ab OS=Danio rerio OX=7955 GN=gatad2ab PE=1 SV=2	A0A0R4IN87	gatad2ab	82 kDa	0.75	0.0063	3.547	4.86	4.063
Actinodin2 OS=Danio rerio OX=7955 GN=and2 PE=1 SV=1	A9JRX1	and2	57 kDa	1	0.0066	43.576	23.328	50.791
Group of Fast muscle troponin I OS=Danio rerio OX=7955 GN=tnni2a.4 PE=1 SV=1+2	Q0D2W2	tnni2a.4		0.78	0.0072	65.618	94.237	67.602
Tyrosine 3-monooxygenase/tryptophan 5-monooxygenase activation protein, epsilon polypeptide 1 OS=Danio rerio OX=7955 GN=ywhae1 PE=1 SV=1	Q7ZW20	ywhae1	29 kDa	0.75	0.0073	199.41	222.105	173.75
RAB5C, member RAS oncogene family OS=Danio rerio OX=7955 GN=rab5c PE=1 SV=1	Q7ZVP2	rab5c	24 kDa	0.54	0.0074	5.912	6.48	8.973
Complex I-49kD OS=Danio rerio OX=7955 GN=ndufs2 PE=1 SV=1	F1Q4N4	ndufs2	53 kDa	1	0.0078	32.429	19.44	38.601
Group of Transforming growth factor-beta-induced protein ig-h3 OS=Danio rerio OX=7955 GN=tgfbi PE=1 SV=1+1	Q503K1 (+1)	tgfbi		1	0.0079	5.067	2.916	14.221
Fascin OS=Danio rerio OX=7955 GN=fscn1a PE=1 SV=1	F1QET7	fscn1a	55 kDa	1	0.0081	28.375	16.524	47.743
Phosphatidylinositol-5-phosphate 4-kinase, type II, alpha b OS=Danio rerio OX=7955 GN=pip4k2ab PE=1 SV=1	B0UXW0	pip4k2ab	47 kDa	0.6	0.0087	6.08	4.86	10.666
Group of Si:ch73-368j24.11 OS=Danio rerio OX=7955 GN=si:ch73-368j24.11 PE=3 SV=1+1	A0A140LFZ1 (+1)	si:ch73-368j24.11		0.61	0.0091	45.761	46.376	37.224
Splicing factor 3b, subunit 2 OS=Danio rerio OX=7955 GN=sf3b2 PE=1 SV=1	A7YT51	sf3b2	94 kDa	1	0.0098	46.616	61.237	41.648
Group of Sorcin OS=Danio rerio OX=7955 GN=sri PE=1 SV=1+1	F1R4I7 (+1)	sri		1	0.011	30.402	25.272	59.933
Group of Target of myb1-like 2 membrane-trafficking protein OS=Danio rerio OX=7955 GN=tom1l2 PE=3 SV=1+1	R4GEE3 (+1)	tom1l2		0.93	0.011	7.094	2.592	10.835
ATP synthase membrane subunit DAPIT OS=Danio rerio OX=7955 GN=atp5md PE=1 SV=1	H0WES8	atp5md	6 kDa	1	0.012	37.496	38.881	29.459
Group of Complex I-SGDH OS=Danio rerio OX=7955 GN=ndufb5 PE=1 SV=1+1	A8E5B7 (+1)	ndufb5		1	0.012	32.429	25.272	15.237
Dynamin GTPase OS=Danio rerio OX=7955 GN=dnm1b PE=1 SV=1	E9QF63	dnm1b	95 kDa	0.59	0.012	50.839	49.654	62.726
Synuclein, gamma b (breast cancer-specific protein 1) OS=Danio rerio OX=7955 GN=sncgb PE=1 SV=1	A0A2R8RP85	sncgb	11 kDa	1	0.013	31.415	25.272	22.348
Ribosomal protein L15 OS=Danio rerio OX=7955 GN=rpl15 PE=1 SV=1	Q6DHS3	rpl15	24 kDa	1	0.013	24.322	22.356	28.443
Zgc:194578 OS=Danio rerio OX=7955 GN=epn1b PE=1 SV=1	B3DIW6	epn1b	54 kDa	1	0.013	23.308	27.216	37.585
Secretogranin II OS=Danio rerio OX=7955 GN=scg2b PE=2 SV=1	A0JMK6	scg2b	66 kDa	1	0.013	30.402	23.328	51.806
Parvalbumin 6 OS=Danio rerio OX=7955 GN=pvalb6 PE=1 SV=1	Q804W1	pvalb6	12 kDa	1	0.013	28.375	23.328	46.727
Novel alpha-globin OS=Danio rerio OX=7955 GN=dZ118J2.6-001 PE=3 SV=1	Q7SZV8	dZ118J2.6-001	16 kDa	0.34	0.014	44.59	61.723	35.553
Zgc:110425 OS=Danio rerio OX=7955 GN=zgc:110425 PE=1 SV=1	F1R314	zgc:110425	20 kDa	0.41	0.015	13.118	15.12	22.743
V-type proton ATPase subunit D OS=Danio rerio OX=7955 GN=atp6v1d PE=1 SV=1	Q7ZVX8	atp6v1d	28 kDa	1	0.015	19.255	20.412	30.474
60S ribosomal protein L31 OS=Danio rerio OX=7955 GN=rpl31 PE=1 SV=1	Q24JV3	rpl31	14 kDa	1	0.015	31.415	43.741	29.459
NOP56 OS=Danio rerio OX=7955 GN=nop56 PE=1 SV=1	Q6DRE5	nop56	61 kDa	0.62	0.015	12.161	9.234	12.19
Group of Programmed cell death protein 4 OS=Danio rerio OX=7955 GN=pdcd4a PE=1 SV=1+1	F1QBM2 (+1)	pdcd4a		1	0.016	6.08	10.692	4.063
Group of Aggrecan a OS=Danio rerio OX=7955 GN=acana PE=4 SV=2+1	F1QDA1 (+1)	acana		1	0.016	4.054	1.944	18.285
Prothymosin alpha-B OS=Danio rerio OX=7955 GN=ptmab PE=1 SV=1	A5PLC8	ptmab	12 kDa	1	0.016	16.214	26.244	17.269
Guanine nucleotide-binding protein (G protein), alpha 11b (Gq class) OS=Danio rerio OX=7955 GN=gna11b PE=1 SV=1	Q5RKP9	gna11b	42 kDa	1	0.016	7.094	8.748	2.032
Heterogeneous nuclear ribonucleoprotein A0,-like OS=Danio rerio OX=7955 GN=hnrnpa0l PE=1 SV=2	Q7ZU48	hnrnpa0l	32 kDa	1	0.016	53.71	53.461	40.633
Calcium/calmodulin-dependent protein kinase OS=Danio rerio OX=7955 GN=camk2g1 PE=1 SV=1	Q4V9P8	camk2g1	63 kDa	0.7	0.016	33.037	24.948	34.165
Zgc:92380 OS=Danio rerio OX=7955 GN=zgc:92380 PE=1 SV=4	E7FAL7	zgc:92380	57 kDa	1	0.017	47.63	64.153	48.759
NOVA alternative-splicing regulator 1 OS=Danio rerio OX=7955 GN=nova1 PE=1 SV=1	Q1LYC7	nova1	51 kDa	0.57	0.019	44.927	43.417	53.499
H(+)-transporting two-sector ATPase OS=Danio rerio OX=7955 GN=atp6v1ab PE=1 SV=1	E7FCD8	atp6v1ab	68 kDa	0.61	0.019	35.976	36.451	52.822
Group of Serine (Or cysteine) proteinase inhibitor, clade A (Alpha-1 antiproteinase, antitrypsin), member 1, like OS=Danio rerio OX=7955 GN=serpina1l PE=2 SV=1+1	Q24JW6 (+1)	serpina1l		0.59	0.019	15.201	14.58	34.03
40S ribosomal protein S18 OS=Danio rerio OX=7955 GN=rps18 PE=3 SV=1	A3KQW5	rps18	18 kDa	1	0.019	113.501	92.341	111.739
Group of Peptidyl-prolyl cis-trans isomerase OS=Danio rerio OX=7955 GN=ppib PE=1 SV=1+1	F6NLI6 (+1)	ppib		1	0.02	164.171	170.102	126.977
Dynamin GTPase OS=Danio rerio OX=7955 GN=dnm3a PE=1 SV=4	Q5RHR9	dnm3a	93 kDa	0.75	0.02	3.294	3.645	7.619
Ubiquinol-cytochrome c reductase core protein 2a OS=Danio rerio OX=7955 GN=uqcrc2a PE=1 SV=2	F1QJE0	uqcrc2a	49 kDa	0.55	0.021	29.895	25.758	38.093
NADH dehydrogenase [ubiquinone] 1 alpha subcomplex subunit 10, mitochondrial OS=Danio rerio OX=7955 GN=ndufa10 PE=2 SV=1	Q6IQS0	ndufa10	40 kDa	1	0.021	53.71	53.461	66.028
Group of Keratin 4 OS=Danio rerio OX=7955 GN=krt4 PE=1 SV=1+1	F1QK60 (+1)	krt4		0.76	0.021	691.681	792.678	550.232
Group of Embryonic alpha globin e1 OS=Danio rerio OX=7955 GN=hbae1.1 PE=2 SV=1+2	Q7ZT21	hbae1.1		0.78	0.021	133.769	179.337	111.739
Tropomyosin alpha-1 chain (Fragment) OS=Danio rerio OX=7955 GN=tpma PE=1 SV=1	A0A1D5NSG1	tpma	15 kDa	0.27	0.022	58.232	47.61	75.118
SLIT-ROBO Rho GTPase-activating protein 3 OS=Danio rerio OX=7955 GN=srgap3 PE=1 SV=1	A0A0R4IAE2	srgap3	124 kDa	1	0.022	6.08	9.72	3.047
Apolipoprotein Eb (Fragment) OS=Danio rerio OX=7955 GN=apoeb PE=2 SV=2	A4VAJ8	apoeb	18 kDa	0.56	0.023	50.163	61.237	25.903
Group of EWS RNA-binding protein 1a OS=Danio rerio OX=7955 GN=ewsr1a PE=1 SV=1+2	A0A0B4J1A5	ewsr1a		1	0.023	25.335	20.412	28.443
Group of Annexin OS=Danio rerio OX=7955 GN=anxa1a PE=1 SV=1+1	Q804H2 (+1)	anxa1a		1	0.023	34.456	34.993	18.285
Phenylalanyl-tRNA synthetase beta subunit OS=Danio rerio OX=7955 GN=farsb PE=1 SV=1	F1Q820	farsb	66 kDa	1	0.023	7.094	6.804	15.237
Complex I-B22 OS=Danio rerio OX=7955 GN=ndufb9 PE=1 SV=1	Q567Y4	ndufb9	21 kDa	0.62	0.024	15.708	13.122	17.269
Group of C7orf14-like OS=Danio rerio OX=7955 GN=nup205 PE=2 SV=1+3	Q6DRN9 (+3)	nup205		1	0.024	6.08	12.636	3.047
60S ribosomal protein L13a OS=Danio rerio OX=7955 GN=rpl13a PE=1 SV=1	Q1LYB7	rpl13a	24 kDa	1	0.025	92.22	96.229	47.743
Sodium/potassium-transporting ATPase subunit beta OS=Danio rerio OX=7955 GN=atp1b3a PE=1 SV=1	Q8QHI1	atp1b3a	32 kDa	1	0.025	13.174	4.86	18.285
T-complex protein 1 subunit delta OS=Danio rerio OX=7955 GN=cct4 PE=2 SV=1	Q6P123	cct4	57 kDa	1	0.025	145.93	146.774	113.771
Group of Dihydrolipoyllysine-residue succinyltransferase component of 2-oxoglutarate dehydrogenase complex, mitochondrial OS=Danio rerio OX=7955 GN=dlst PE=1 SV=1+1	F1QFQ6 (+1)	dlst		1	0.025	33.442	34.02	27.427
Ribeye b protein OS=Danio rerio OX=7955 GN=ctbp2l PE=2 SV=1	Q5BU17	ctbp2l	93 kDa	0.34	0.026	0.701	1.102	4.012
Piccolo presynaptic cytomatrix protein a OS=Danio rerio OX=7955 GN=pcloa PE=4 SV=1	A0A2R8QC86	pcloa	521 kDa	0.98	0.026	28.882	34.507	15.237
Si:ch211-278a6.1 OS=Danio rerio OX=7955 GN=si:ch211-278a6.1 PE=1 SV=2	F1QL76	si:ch211-278a6.1	127 kDa	1	0.026	14.188	17.496	23.364
Group of 40S ribosomal protein S27a (Fragment) OS=Danio rerio OX=7955 GN=rps27a PE=2 SV=1+1	Q7ZU62 (+1)	rps27a		1	0.026	164.171	143.858	219.416
Group of Col2a1a protein OS=Danio rerio OX=7955 GN=col2a1a PE=1 SV=1+1	B3DLK0 (+1)	col2a1a		0.93	0.026	17.566	13.608	26.75
Group of Glutathione transferase OS=Danio rerio OX=7955 GN=gstm.1 PE=1 SV=1+1	B8JIS8 (+1)	gstm.1		0.93	0.027	31.753	31.104	18.962
Sjogren syndrome antigen B (Autoantigen La) OS=Danio rerio OX=7955 GN=ssb PE=1 SV=1	Q7ZTI0	ssb	46 kDa	1	0.027	70.938	81.649	67.044
ADP-ribosylation factor 2 OS=Danio rerio OX=7955 GN=arf2a PE=2 SV=1	Q7ZUA0	arf2a	21 kDa	0.62	0.027	33.104	27.702	42.072
Small ubiquitin-related modifier 1 OS=Danio rerio OX=7955 GN=sumo1 PE=3 SV=1	Q7SZR5	sumo1	11 kDa	1	0.027	16.214	25.272	19.3
Group of Metastasis-associated 1 family, member 2 OS=Danio rerio OX=7955 GN=mta2 PE=1 SV=2+1	F1QLG2 (+1)	mta2		1	0.028	29.389	29.16	14.221
Parvalbumin 1 OS=Danio rerio OX=7955 GN=pvalb1 PE=1 SV=1	Q804W0	pvalb1	11 kDa	0.94	0.028	124.142	170.588	98.026
Myosin, light chain 6, alkali, smooth muscle and non-muscle OS=Danio rerio OX=7955 GN=myl6 PE=1 SV=1	E9QB41	myl6	17 kDa	0.8	0.028	54.724	46.414	67.806
Group of Cytochrome c oxidase subunit OS=Danio rerio OX=7955 GN=cox6a1 PE=1 SV=1+1	A9C462 (+1)	cox6a1		1	0.028	105.394	95.257	53.838
Metastasin OS=Danio rerio OX=7955 GN=s100b PE=1 SV=1	Q6DGT8	s100b	11 kDa	1	0.028	6.08	4.86	10.158
Galectin OS=Danio rerio OX=7955 GN=lgals2b PE=2 SV=1	Q7SXJ0	lgals2b	13 kDa	0.62	0.028	5.574	4.86	11.682
V-type proton ATPase subunit G OS=Danio rerio OX=7955 GN=atp6v1g1 PE=1 SV=1	Q6PBR5	atp6v1g1	13 kDa	0.64	0.029	54.724	49.087	38.601
Si:ch211-105c13.3 OS=Danio rerio OX=7955 GN=si:ch211-105c13.3 PE=1 SV=1	E7FAE7	si:ch211-105c13.3	10 kDa	1	0.029	13.174	12.636	6.095
UDP-glucose glycoprotein glucosyltransferase 1 OS=Danio rerio OX=7955 GN=uggt1 PE=1 SV=1	A0A2R8RTT5	uggt1	173 kDa	1	0.029	9.121	10.692	3.047
Si:ch211-212k18.4 OS=Danio rerio OX=7955 GN=znf638 PE=4 SV=1	A0A0R4IZ89	znf638	241 kDa	1	0.029	15.201	19.44	13.206
Clathrin light chain OS=Danio rerio OX=7955 GN=clta PE=1 SV=1	Q6P937	clta	26 kDa	0.61	0.029	37.496	34.993	54.854
Sodium/potassium-transporting ATPase subunit alpha OS=Danio rerio OX=7955 GN=atp1a3a PE=1 SV=1	Q6P271	atp1a3a	113 kDa	0.5	0.029	227.45	195.48	218.02
Aspartate--tRNA ligase, cytoplasmic OS=Danio rerio OX=7955 GN=dars1 PE=1 SV=1	F1R246	dars1	61 kDa	1	0.03	43.576	49.573	38.601
Group of Ubiquitin carboxyl-terminal hydrolase OS=Danio rerio OX=7955 GN=uchl1 PE=1 SV=1+1	Q6YI49 (+1)	uchl1		1	0.03	15.201	13.608	25.395
Group of Ca2+-dependent activator protein for secretion b OS=Danio rerio OX=7955 GN=cadpsb PE=1 SV=1+1	F1RCD5 (+1)	cadpsb		1	0.03	42.563	39.853	56.886
Ribosomal protein L5b OS=Danio rerio OX=7955 GN=rpl5b PE=1 SV=2	A0A286YAR2	rpl5b	33 kDa	0.78	0.03	50.67	47.629	39.109
Troponin I type 2b (skeletal, fast), tandem duplicate 2 OS=Danio rerio OX=7955 GN=tnni2b.2 PE=1 SV=1	Q6DHP2	tnni2b.2	20 kDa	0.83	0.031	111.136	112.268	81.604
Ubiquitin carboxyl-terminal hydrolase OS=Danio rerio OX=7955 GN=uchl5 PE=1 SV=1	Q6NWL6	uchl5	38 kDa	1	0.031	33.442	24.3	31.49
Group of Selenide, water dikinase 1 OS=Danio rerio OX=7955 GN=sephs1 PE=1 SV=2+1	Q7ZW38 (+1)	sephs1		1	0.032	10.134	10.692	6.095
F-actin-capping protein subunit alpha OS=Danio rerio OX=7955 GN=capza1a PE=1 SV=1	Q6NWK1	capza1a	33 kDa	0.87	0.032	21.957	14.904	23.702
Tubulin-specific chaperone A OS=Danio rerio OX=7955 GN=tbca PE=1 SV=1	Q7ZV25	tbca	13 kDa	1	0.032	19.255	28.188	19.3
sp|Q7T3C6|CPSF5_DANRE Cleavage and polyadenylation specificity factor subunit 5 OS=Danio rerio OX=7955 GN=nudt21 PE=2 SV=1	sp|Q7T3C6|CPSF5_DANRECleavage and polyadenylation specificity factor subunit 5 OS=Danio rerio OX=7955 GN=nudt21 PE=2 SV=1	nudt21		1	0.032	8.107	5.832	11.174
Apolipoprotein D OS=Danio rerio OX=7955 GN=apoda.1 PE=2 SV=1	Q0D290	apoda.1	21 kDa	1	0.032	5.067	8.748	4.063
cAMP-regulated phosphoprotein 19b OS=Danio rerio OX=7955 GN=arpp19b PE=1 SV=1	Q7ZUT5	arpp19b	12 kDa	0.83	0.032	4.56	4.374	2.032
Tropomyosin 4-2alpha OS=Danio rerio OX=7955 GN=tpm4b PE=2 SV=1	A0A1L6UW65	tpm4b	33 kDa	0.48	0.033	94.714	72.882	102.714
Peripherin 2a (retinal degeneration, slow) OS=Danio rerio OX=7955 GN=prph2a PE=1 SV=1	Q66HW7	prph2a	39 kDa	1	0.034	4.054	3.888	9.142
Synaptic vesicle membrane protein VAT-1 homolog OS=Danio rerio OX=7955 GN=vat1 PE=2 SV=1	Q8JFV8	vat1	54 kDa	1	0.034	173.292	152.606	143.23
Keratin 17 OS=Danio rerio OX=7955 GN=krt17 PE=1 SV=1	Q1LXJ1	krt17	46 kDa	0.47	0.034	96.791	102.807	62.109
ATP synthase F1 subunit delta OS=Danio rerio OX=7955 GN=atp5f1d PE=2 SV=1	Q6P1J5	atp5f1d	17 kDa	0.75	0.035	25.335	11.664	17.269
Low density lipoprotein receptor-related protein-associated protein 1 OS=Danio rerio OX=7955 GN=lrpap1 PE=1 SV=1	A0A2R8QMD9	lrpap1	41 kDa	0.54	0.036	29.389	35.479	28.443
Group of Zgc:100918 OS=Danio rerio OX=7955 GN=zgc:100918 PE=1 SV=1+1	F6NJU6 (+1)	zgc:100918		0.83	0.036	10.134	20.088	15.237
40S ribosomal protein S28 OS=Danio rerio OX=7955 GN=rps28 PE=1 SV=1	X1WC82	rps28	6 kDa	1	0.036	84.112	89.425	59.933
Group of Similar to Xab2 protein OS=Danio rerio OX=7955 GN=xab2 PE=1 SV=1+1	Q1LY92 (+1)	xab2		1	0.037	2.027	5.832	11.174
Ubiquitinyl hydrolase 1 OS=Danio rerio OX=7955 GN=otub1b PE=2 SV=1	Q6DGP0	otub1b	29 kDa	1	0.037	6.08	3.888	9.142
Parvalbumin 4 OS=Danio rerio OX=7955 GN=pvalb4 PE=1 SV=1	Q6IMW7	pvalb4	12 kDa	1	0.038	48.643	52.489	37.585
Collagen, type VI, alpha 4a (Fragment) OS=Danio rerio OX=7955 GN=col6a4a PE=1 SV=1	F1Q924	col6a4a	278 kDa	1	0.038	0	1.944	7.111
Phosphodiesterase OS=Danio rerio OX=7955 GN=pde6c PE=2 SV=1	Q6P4P8	pde6c	98 kDa	1	0.038	125.662	97.201	162.53
Annexin OS=Danio rerio OX=7955 GN=anxa2a PE=2 SV=1	Q804G9	anxa2a	38 kDa	1	0.039	59.791	57.349	45.712
Crystallin, beta B1,-like 2 OS=Danio rerio OX=7955 GN=crybb1l2 PE=1 SV=1	A7E2K5	crybb1l2	26 kDa	0.85	0.039	80.059	66.097	86.344
60S ribosomal protein L10 (Fragment) OS=Danio rerio OX=7955 GN=rpl10 PE=1 SV=1	E9QIR9	rpl10	18 kDa	0.57	0.039	4.054	4.86	13.713
Protein disulfide-isomerase OS=Danio rerio OX=7955 GN=p4hb PE=1 SV=2	A0A0R4IPV5	p4hb	57 kDa	1	0.039	139.849	117.614	132.056
sp|Q9W6A5|OPSG1_DANRE Green-sensitive opsin-1 OS=Danio rerio OX=7955 GN=opn1mw1 PE=1 SV=2	sp|Q9W6A5|OPSG1_DANREGreen-sensitive opsin-1 OS=Danio rerio OX=7955 GN=opn1mw1 PE=1 SV=2	opn1mw1		1	0.039	21.281	22.356	34.538
Group of Selenoprotein W, 1 OS=Danio rerio OX=7955 GN=selenow1 PE=1 SV=3+1	F6NSR1 (+1)	selenow1		0.83	0.04	5.405	4.536	7.788
Uncharacterized protein OS=Danio rerio OX=7955 GN=tom1l2 PE=3 SV=2	E7FC90	tom1l2	56 kDa	0.83	0.04	5.067	2.268	4.402
Glycoprotein M6Ab OS=Danio rerio OX=7955 GN=gpm6ab PE=1 SV=1	Q6DI17	gpm6ab	32 kDa	0.75	0.041	46.616	43.741	62.98
Synapsin IIb OS=Danio rerio OX=7955 GN=syn2b PE=1 SV=1	A0A0R4IJU5	syn2b	75 kDa	0.57	0.041	10.641	12.15	15.237
Serine/threonine protein phosphatase 2A regulatory subunit OS=Danio rerio OX=7955 GN=ppp2r5ea PE=1 SV=1	Q8AXX6	ppp2r5ea	55 kDa	0.83	0.041	3.378	9.072	3.047
Neurofilament, light polypeptide a (Fragment) OS=Danio rerio OX=7955 GN=nefla PE=1 SV=1	E9QFD5	nefla	69 kDa	0.38	0.043	5.067	5.485	15.201
Group of Dynein light chain (Fragment) OS=Danio rerio OX=7955 GN=dynll2a PE=2 SV=1+3	Q1RM30 (+3)	dynll2a		0.85	0.044	35.874	31.688	18.285
Lysophospholipase 2 OS=Danio rerio OX=7955 GN=lypla2 PE=1 SV=1	Q6PBW8	lypla2	25 kDa	1	0.044	12.161	12.636	22.348
Embryonic globin beta e2 OS=Danio rerio OX=7955 GN=hbbe2 PE=1 SV=1	Q7T1B0	hbbe2	17 kDa	0.94	0.044	46.616	58.321	30.474
Group of H/ACA ribonucleoprotein complex subunit 1 OS=Danio rerio OX=7955 GN=gar1 PE=2 SV=1+2	Q7ZVE0	gar1		1	0.045	7.094	7.776	17.269
Cytochrome b-c1 complex subunit 7 OS=Danio rerio OX=7955 GN=uqcrb PE=1 SV=1	Q4VBV1	uqcrb	13 kDa	0.67	0.045	40.029	42.769	34.538
Sodium/potassium-transporting ATPase subunit alpha OS=Danio rerio OX=7955 GN=atp1a1a.3 PE=2 SV=1	Q9DEY3	atp1a1a.3	113 kDa	0.22	0.045	29.29	25.121	20.571
Glia maturation factor OS=Danio rerio OX=7955 GN=gmfb PE=1 SV=1	Q7ZUD3	gmfb	17 kDa	1	0.045	23.308	17.496	26.411
78 kDa glucose-regulated protein OS=Danio rerio OX=7955 GN=hspa5 PE=1 SV=1	Q6P3L3	hspa5	72 kDa	0.95	0.046	315.219	336.608	240.799
Carboxypeptidase O OS=Danio rerio OX=7955 GN=cpo PE=1 SV=1	B8JLQ9	cpo	41 kDa	1	0.046	2.027	6.804	2.032
Group of D-dopachrome tautomerase OS=Danio rerio OX=7955 GN=ddt PE=1 SV=1+1	F1QJV7 (+1)	ddt		1	0.047	4.054	2.916	9.142
Hemoglobin beta embryonic-3 OS=Danio rerio OX=7955 GN=hbbe3 PE=1 SV=1	Q5BLF6	hbbe3	17 kDa	0.56	0.047	19.761	24.786	14.221
Calmegin OS=Danio rerio OX=7955 GN=clgn PE=1 SV=1	Q08BY9	clgn	72 kDa	1	0.047	12.161	6.804	13.206
Group of Solute carrier family 38 member 3a OS=Danio rerio OX=7955 GN=slc38a3a PE=1 SV=1+1	A5PLD2 (+1)	slc38a3a		1	0.048	9.121	4.86	11.174
Pre-mRNA-processing factor 19 OS=Danio rerio OX=7955 GN=prpf19 PE=1 SV=1	Q7ZV92	prpf19	55 kDa	1	0.048	65.871	65.125	48.759
Ribosomal protein L4 OS=Danio rerio OX=7955 GN=rpl4 PE=1 SV=1	Q7ZW95	rpl4	43 kDa	1	0.049	127.689	112.754	81.265
Collagen, type I, alpha 3 OS=Danio rerio OX=7955 GN=col1a1b PE=2 SV=1	Q6PEI9	col1a1b	137 kDa	0.57	0.049	9.121	4.374	13.206
Glycerol-3-phosphate dehydrogenase 1-like protein OS=Danio rerio OX=7955 GN=gpd1l PE=2 SV=1	Q5XIZ6	gpd1l	38 kDa	1	0.049	29.389	31.104	24.38
Group of Serotransferrin OS=Danio rerio OX=7955 GN=tfa PE=1 SV=1+1	B8JL43 (+1)	tfa		1	0.05	136.809	132.194	130.024
Cytochrome c oxidase polypeptide Va OS=Danio rerio OX=7955 GN=cox5ab PE=1 SV=1	A0A0R4IVC8	cox5ab	16 kDa	0.9	0.051	38.003	45.199	40.633
Aminoacyl tRNA synthetase complex-interacting multifunctional protein 1a OS=Danio rerio OX=7955 GN=aimp1a PE=1 SV=1	B0V1K1	aimp1a	34 kDa	1	0.051	21.281	21.384	14.221
(S)-3-amino-2-methylpropionate transaminase OS=Danio rerio OX=7955 GN=abat PE=2 SV=1	Q7ZVS4	abat	45 kDa	0.61	0.051	11.654	5.346	10.158
Calcium-binding protein 39-like OS=Danio rerio OX=7955 GN=cab39l PE=1 SV=1	Q5U373	cab39l	39 kDa	1	0.051	9.121	8.748	15.237
Group of Calr3a (Fragment) OS=Danio rerio OX=7955 GN=calr3a PE=2 SV=1+1	A0A0B5JPZ1 (+1)	calr3a		0.64	0.051	21.185	21.292	34.61
AIR carboxylase OS=Danio rerio OX=7955 GN=paics PE=1 SV=1	A0A0A0MPG9	paics	119 kDa	1	0.052	22.295	40.825	22.348
Group of Actin-depolymerizing factor (Fragment) OS=Danio rerio OX=7955 GN=gsna PE=2 SV=1+2	A0JMI5	gsna		0.83	0.052	12.921	9.72	5.587
Si:ch211-125o16.4 OS=Danio rerio OX=7955 GN=si:ch211-125o16.4 PE=4 SV=2	F1QQL4	si:ch211-125o16.4	169 kDa	1	0.052	11.147	9.72	2.032
V-type proton ATPase subunit C 1-B OS=Danio rerio OX=7955 GN=atp6v1c1b PE=2 SV=1	Q5XIY6	atp6v1c1b	44 kDa	0.8	0.052	6.08	3.888	8.634
Stm protein (Fragment) OS=Danio rerio OX=7955 GN=stm PE=2 SV=1	Q0P4G4	stm	51 kDa	0.71	0.053	6.08	3.402	8.127
Adenosylhomocysteinase OS=Danio rerio OX=7955 GN=ahcy PE=1 SV=1	Q803T5	ahcy	48 kDa	1	0.053	77.019	91.369	73.139
Immunoglobulin-like and fibronectin type III domain-containing 1, tandem duplicate 1 OS=Danio rerio OX=7955 GN=igfn1.1 PE=2 SV=1	Q58EB2	igfn1.1	60 kDa	1	0.053	3.04	10.692	6.095
Small nuclear ribonucleoprotein Sm D2 OS=Danio rerio OX=7955 GN=snrpd2 PE=1 SV=1	Q567V5	snrpd2	14 kDa	1	0.053	44.59	50.545	36.569
Group of Syntaxin 12 OS=Danio rerio OX=7955 GN=stx12 PE=1 SV=1+1	A5PMJ7 (+1)	stx12		1	0.053	7.094	11.664	3.047
40S ribosomal protein S8 OS=Danio rerio OX=7955 GN=rps8 PE=2 SV=2	P62247	rps8	24 kDa	1	0.054	72.965	85.537	62.98
60S ribosomal protein L9 OS=Danio rerio OX=7955 GN=rpl9 PE=1 SV=1	Q5BKV9	rpl9	22 kDa	1	0.054	24.322	31.104	20.316
Amyloid-beta A4 protein OS=Danio rerio OX=7955 GN=appa PE=2 SV=1	Q7ZZT1	appa	77 kDa	0.88	0.054	1.013	1.944	10.158
Group of Alpha-2 macroglobulin-like protein OS=Danio rerio OX=7955 GN=a2ml PE=2 SV=1+1	B8QSI4 (+1)	a2ml		0.69	0.055	38.34	31.59	39.786
Actin-depolymerizing factor OS=Danio rerio OX=7955 GN=scinlb PE=1 SV=1	A5PMZ3	scinlb	79 kDa	1	0.055	6.08	2.916	12.19
Transmembrane p24-trafficking protein 10 OS=Danio rerio OX=7955 GN=tmed10 PE=1 SV=1	A0A2R8QEQ4	tmed10	24 kDa	1	0.055	18.241	15.552	11.174
Group of Sm protein F OS=Danio rerio OX=7955 GN=snrpf PE=2 SV=1+1	Q6DRC1 (+1)	snrpf		1	0.055	14.188	15.552	11.174
Zgc:92612 OS=Danio rerio OX=7955 GN=hdgfl3 PE=2 SV=1	Q5FVD1	hdgfl3	22 kDa	1	0.055	12.161	8.748	25.395
Protein quaking-A OS=Danio rerio OX=7955 GN=qkia PE=1 SV=1	A9JTF1	qkia	42 kDa	0.8	0.055	2.027	4.277	6.095
Elongation factor Tu OS=Danio rerio OX=7955 GN=tufm PE=1 SV=1	Q5BJ17	tufm	49 kDa	1	0.055	23.308	20.412	40.633
Group of Septin OS=Danio rerio OX=7955 GN=sept8a PE=1 SV=1+1	F1QJK2 (+1)	sept8a		0.88	0.055	22.295	21.06	26.242
Retinaldehyde-binding protein 1a OS=Danio rerio OX=7955 GN=rlbp1a PE=1 SV=3	F1QVD3	rlbp1a	36 kDa	0.67	0.056	16.214	12.636	17.777
Sb:cb37 (Fragment) OS=Danio rerio OX=7955 GN=sb:cb37 PE=1 SV=2	F1R8N2	sb:cb37	160 kDa	0.37	0.056	11.232	11.421	15.322
Metaxin 2 OS=Danio rerio OX=7955 GN=mtx2 PE=1 SV=1	Q6WFZ4	mtx2	31 kDa	1	0.056	18.241	5.832	14.221
DNA-directed RNA polymerase II subunit 2d OS=Danio rerio OX=7955 GN=polr2d PE=1 SV=1	Q6DRG4	polr2d	16 kDa	1	0.056	11.147	5.832	14.221
PTPRF-interacting protein alpha 3 OS=Danio rerio OX=7955 GN=ppfia3 PE=3 SV=1	X1WCJ5	ppfia3	137 kDa	0.91	0.056	14.525	13.608	35.723
Complex I-23kD OS=Danio rerio OX=7955 GN=ndufs8a PE=1 SV=1	Q6P0T0	ndufs8a	24 kDa	1	0.056	21.281	21.384	29.459
Group of Eukaryotic translation initiation factor 4 gamma, 1a OS=Danio rerio OX=7955 GN=eif4g1a PE=1 SV=1+1	A0A2R8RSJ5 (+1)	eif4g1a		0.99	0.058	31.415	34.669	44.019
Synaptophysin a OS=Danio rerio OX=7955 GN=sypa PE=1 SV=1	B0S5B9	sypa	33 kDa	1	0.059	21.281	15.552	23.364
Nidogen 1a OS=Danio rerio OX=7955 GN=nid1a PE=1 SV=2	F1RAG3	nid1a	130 kDa	1	0.059	21.281	18.468	6.095
Bactin2 protein OS=Danio rerio OX=7955 GN=actb2 PE=2 SV=1	B2GTB1	actb2	42 kDa	0.33	0.06	199.167	199.522	185.995
Peptidyl-prolyl cis-trans isomerase OS=Danio rerio OX=7955 GN=ppiab PE=1 SV=1	Q6PC53	ppiab	17 kDa	0.91	0.06	72.712	80.677	51.299
Tpd52-like 2b OS=Danio rerio OX=7955 GN=tpd52l2b PE=1 SV=1	E9QEK2	tpd52l2b	22 kDa	1	0.06	43.576	54.433	37.585
Group of Creatine kinase OS=Danio rerio OX=7955 GN=ckmb PE=1 SV=1+1	Q7T306 (+1)	ckmb		0.88	0.06	186.398	242.842	167.846
Stress-induced phosphoprotein 1 OS=Danio rerio OX=7955 GN=stip1 PE=1 SV=1	Q5RKM3	stip1	62 kDa	1	0.06	129.715	158.438	116.819
Group of Mannose-1-phosphate guanyltransferase beta OS=Danio rerio OX=7955 GN=gmppb PE=1 SV=1+1	F1R683 (+1)	gmppb		1	0.061	9.121	8.748	3.047
Hsp90 chaperone protein kinase-targeting subunit OS=Danio rerio OX=7955 GN=cdc37 PE=2 SV=1	Q7ZV56	cdc37	43 kDa	1	0.061	28.375	34.993	18.285
Glycoprotein M6Aa OS=Danio rerio OX=7955 GN=gpm6aa PE=1 SV=1	A0A2R8Q4P7	gpm6aa	30 kDa	0.67	0.061	45.603	40.825	61.965
Heterogeneous nuclear ribonucleoprotein D-like OS=Danio rerio OX=7955 GN=hnrnpdl PE=1 SV=1	Q7SXN2	hnrnpdl	33 kDa	0.96	0.061	77.525	81.649	69.583
Interleukin enhancer-binding factor 2 homolog OS=Danio rerio OX=7955 GN=ilf2 PE=2 SV=1	Q6NZ06	ilf2	43 kDa	1	0.062	63.844	61.237	87.36
V-crk avian sarcoma virus CT10 oncogene homolog-like OS=Danio rerio OX=7955 GN=crkl PE=1 SV=1	Q6PH06	crkl	34 kDa	1	0.062	7.094	14.58	10.158
Group of 40S ribosomal protein S25 OS=Danio rerio OX=7955 GN=rps25 PE=1 SV=1+1	G1K2N0 (+1)	rps25		1	0.062	63.844	60.265	53.838
Group of VAMP (Vesicle-associated membrane protein)-associated protein A, like OS=Danio rerio OX=7955 GN=vapal PE=2 SV=1+1	Q6DGS7 (+1)	vapal		1	0.062	7.094	8.748	21.332
Methylcrotonoyl-Coenzyme A carboxylase 2 (Beta) OS=Danio rerio OX=7955 GN=mccc2 PE=2 SV=1	Q6NWI5	mccc2	62 kDa	1	0.063	20.268	28.188	15.237
Long-chain specific acyl-CoA dehydrogenase, mitochondrial OS=Danio rerio OX=7955 GN=acadl PE=2 SV=1	Q6IQN8	acadl	49 kDa	1	0.063	2.027	6.804	10.158
Septin OS=Danio rerio OX=7955 GN=sept15 PE=1 SV=1	A0JMF4	2022-09-15	50 kDa	0.79	0.063	13.259	11.097	18.708
Zinc finger protein 346 OS=Danio rerio OX=7955 GN=znf346 PE=1 SV=1	A0A2R8RSL1	znf346	35 kDa	1	0.063	53.71	38.881	67.044
Recoverin 3 OS=Danio rerio OX=7955 GN=rcvrn3 PE=1 SV=1	Q1LUD3	rcvrn3	22 kDa	0.95	0.063	108.941	108.866	127.992
Septin OS=Danio rerio OX=7955 GN=sept6 PE=2 SV=1	Q6PHD7	2022-09-06	49 kDa	0.87	0.063	38.509	37.261	55.785
Acetyl-CoA C-myristoyltransferase OS=Danio rerio OX=7955 GN=scp2a PE=1 SV=1	Q6P4V5	scp2a	58 kDa	0.78	0.064	1.013	2.916	7.449
Spectrin beta chain OS=Danio rerio OX=7955 GN=sptbn1 PE=1 SV=1	A0A0G2L1F5	sptbn1	263 kDa	0.81	0.065	293.025	290.146	366.251
40S ribosomal protein S13 OS=Danio rerio OX=7955 GN=rps13 PE=1 SV=1	Q6IMW6	rps13	17 kDa	1	0.065	55.737	51.517	39.617
Activation peptide fragment 1 OS=Danio rerio OX=7955 GN=f2 PE=1 SV=1	E7FAN5	f2	72 kDa	1	0.066	6.08	11.664	3.047
Matn3a protein OS=Danio rerio OX=7955 GN=matn3a PE=1 SV=1	Q68EK6	matn3a	37 kDa	1	0.066	27.362	25.272	34.538
Carboxylic ester hydrolase OS=Danio rerio OX=7955 GN=ces2a PE=1 SV=1	Q1LYL6	ces2a	61 kDa	0.65	0.066	13.681	17.01	9.65
Novel protein similar to vertebrate Ras family OS=Danio rerio OX=7955 GN=rab11a PE=1 SV=1	Q5U3E1	rab11a	24 kDa	0.52	0.067	17.566	16.524	30.474
Acyl-CoA dehydrogenase family, member 9 OS=Danio rerio OX=7955 GN=acad9 PE=1 SV=1	F1QIL6	acad9	70 kDa	0.78	0.068	0.676	0.648	4.402
ELAV-like protein OS=Danio rerio OX=7955 GN=elavl1b PE=1 SV=1	Q9PTK4	elavl1b	36 kDa	0.79	0.068	91.206	91.693	83.127
Apolipoprotein A-Ib OS=Danio rerio OX=7955 GN=apoa1b PE=1 SV=1	A0A0R4IKF0	apoa1b	30 kDa	1	0.069	1097.51	1202.38	930.485
Proliferation-associated 2G4, b OS=Danio rerio OX=7955 GN=pa2g4b PE=1 SV=2	A0A0R4IQ97	pa2g4b	41 kDa	0.77	0.07	29.389	17.496	36.061
Group of Dolichyl-diphosphooligosaccharide--protein glycosyltransferase 48 kDa subunit OS=Danio rerio OX=7955 GN=ddost PE=1 SV=1+1	A0A0R4I9F5 (+1)	ddost		1	0.071	28.375	31.104	43.68
Afadin, adherens junction formation factor a (Fragment) OS=Danio rerio OX=7955 GN=afdna PE=1 SV=1	U3JA65	afdna	219 kDa	1	0.071	7.094	9.72	13.206
sp|Q9I8L5|FA10A_DANRE Fatty acid-binding protein 10-A, liver basic OS=Danio rerio OX=7955 GN=fabp10a PE=1 SV=1	sp|Q9I8L5|FA10A_DANREFatty acid-binding protein 10-A, liver basic OS=Danio rerio OX=7955 GN=fabp10a PE=1 SV=1	fabp10a		1	0.072	25.335	31.104	36.569
Nicotinamide phosphoribosyltransferase OS=Danio rerio OX=7955 GN=nampt1 PE=1 SV=1	E7F8T6	nampt1	56 kDa	1	0.072	18.241	17.496	9.142
DNA helicase OS=Danio rerio OX=7955 GN=mcm4 PE=1 SV=1	Q6NZV2	mcm4	95 kDa	1	0.073	22.295	19.44	7.111
RAB1A, member RAS oncogene family a OS=Danio rerio OX=7955 GN=rab1aa PE=1 SV=1	B8JLC8	rab1aa	22 kDa	0.62	0.073	10.387	8.262	5.333
Type II cytokeratin OS=Danio rerio OX=7955 GN=krt5 PE=2 SV=1	Q9PUB5	krt5	59 kDa	0.54	0.073	249.567	274.189	192.327
Zgc:162618 protein OS=Danio rerio OX=7955 GN=chchd3b PE=2 SV=1	A4QP12	chchd3b	50 kDa	0.79	0.073	3.475	6.526	1.451
Ezrin a OS=Danio rerio OX=7955 GN=ezra PE=1 SV=1	Q503E6	ezra	70 kDa	0.88	0.074	17.059	23.166	6.941
Actinin, alpha 4 OS=Danio rerio OX=7955 GN=actn4 PE=1 SV=2	H9GX78	actn4	104 kDa	0.42	0.074	79.408	78.911	93.192
Vimentin OS=Danio rerio OX=7955 GN=vim PE=2 SV=1	Q9YHX5	vim	53 kDa	0.78	0.075	64.385	73.607	90.202
Collagen, type I, alpha 3 OS=Danio rerio OX=7955 GN=col1a1b PE=2 SV=1	Q6NZ15	col1a1b	137 kDa	0.67	0.076	16.214	8.262	24.38
Visinin-like protein 1 (Fragment) OS=Danio rerio OX=7955 GN=hpcal4 PE=1 SV=1	A3KPW8	hpcal4	22 kDa	0.69	0.076	17.903	19.278	25.395
Apolipoprotein A-II OS=Danio rerio OX=7955 GN=apoa2 PE=1 SV=1	B3DFP9	apoa2	16 kDa	1	0.076	204.707	265.36	208.242
Anamorsin OS=Danio rerio OX=7955 GN=ciapin1 PE=2 SV=1	B2GNT9	ciapin1	33 kDa	1	0.077	2.027	3.888	4.063
Si:dkey-219c3.2 OS=Danio rerio OX=7955 GN=si:dkey-219c3.2 PE=1 SV=1	E7FFQ2	si:dkey-219c3.2	103 kDa	1	0.077	6.08	3.888	4.063
Group of Glypican 4 OS=Danio rerio OX=7955 GN=gpc4 PE=1 SV=1+2	F1QKN6	gpc4		1	0.077	4.054	1.944	2.032
Tenascin XBa OS=Danio rerio OX=7955 GN=tnxba PE=3 SV=3	E7EXE8	tnxba	174 kDa	1	0.077	4.054	1.944	2.032
Group of Protein FAM50A OS=Danio rerio OX=7955 GN=fam50a PE=1 SV=1+1	F1RCE5 (+1)	fam50a		1	0.077	3.04	1.944	2.032
Forkhead box P2 OS=Danio rerio OX=7955 GN=foxp2 PE=2 SV=1	Q4JNX5	foxp2	77 kDa	1	0.077	2.027	1.944	2.032
Zinc finger CCCH-type-containing 11A OS=Danio rerio OX=7955 GN=zc3h11a PE=1 SV=1	F1QNW1	zc3h11a	88 kDa	1	0.077	5.067	3.888	4.063
Coronin OS=Danio rerio OX=7955 GN=coro1cb PE=1 SV=1	E9QI46	coro1cb	53 kDa	1	0.077	3.04	3.888	4.063
Guanine nucleotide-binding protein-like 3 OS=Danio rerio OX=7955 GN=gnl3 PE=2 SV=1	Q32PN9	gnl3	63 kDa	1	0.077	1.013	3.888	4.063
Guanine nucleotide-binding protein subunit gamma OS=Danio rerio OX=7955 GN=gng5 PE=1 SV=1	Q6TH03	gng5	7 kDa	1	0.077	3.04	1.944	2.032
Group of Casein kinase 2, alpha prime polypeptide a OS=Danio rerio OX=7955 GN=csnk2a2a PE=1 SV=1+1	Q7ZU33 (+1)	csnk2a2a		1	0.077	2.027	1.944	2.032
Group of Cyclin-dependent kinase 11B OS=Danio rerio OX=7955 GN=cdk11b PE=1 SV=1+1	A0A0R4IPD5 (+1)	cdk11b		1	0.077	1.013	1.944	2.032
La ribonucleoprotein 1, translational regulator OS=Danio rerio OX=7955 GN=larp1 PE=1 SV=2	F1R0U5	larp1	111 kDa	1	0.077	1.013	1.944	2.032
GNAS complex locus OS=Danio rerio OX=7955 GN=gnas PE=1 SV=1	F1QJX7	gnas	44 kDa	1	0.077	0	1.944	2.032
Membrane-bound O-acyltransferase domain-containing 2b OS=Danio rerio OX=7955 GN=mboat2b PE=4 SV=2	A0A0R4IJL5	mboat2b	57 kDa	1	0.077	0	1.944	2.032
Zgc:162918 protein OS=Danio rerio OX=7955 GN=acadsb PE=2 SV=1	A4IGF5	acadsb	16 kDa	1	0.077	0	1.944	2.032
Nucleoside diphosphate kinase OS=Danio rerio OX=7955 GN=nme2a PE=1 SV=1	Q6PC37	nme2a	17 kDa	1	0.077	5.067	5.832	6.095
Group of Coiled-coil domain-containing protein 55 OS=Danio rerio OX=7955 GN=nsrp1 PE=1 SV=1+1	F1R8E3 (+1)	nsrp1		1	0.077	7.094	5.832	6.095
Vesicle transport through interaction with t-SNAREs 1A OS=Danio rerio OX=7955 GN=vti1a PE=1 SV=1	A0A2R8Q5I2	vti1a	26 kDa	1	0.077	4.054	5.832	6.095
Type I cytokeratin, enveloping layer,-like OS=Danio rerio OX=7955 GN=cyt1l PE=1 SV=1	Q1LXJ7	cyt1l	47 kDa	0.35	0.077	136.618	140.002	109.682
TAF15 RNA polymerase II, TATA box-binding protein (TBP)-associated factor OS=Danio rerio OX=7955 GN=taf15 PE=1 SV=1	A1A5X7	taf15	44 kDa	0.83	0.077	28.375	44.227	27.935
Apolipoprotein C-II OS=Danio rerio OX=7955 GN=apoc2 PE=1 SV=1	A0A286YAE3	apoc2	13 kDa	1	0.077	53.71	53.461	32.506
Group of Mitochondrial ribosomal protein L12 OS=Danio rerio OX=7955 GN=mrpl12 PE=1 SV=1+1	X1WHQ5 (+1)	mrpl12		1	0.078	20.268	26.244	18.285
Group of Microsomal glutathione S-transferase 3b OS=Danio rerio OX=7955 GN=mgst3b PE=1 SV=1+1	A1A5Y1 (+1)	mgst3b		1	0.078	4.054	3.888	11.174
Beta-A4 crystallin OS=Danio rerio OX=7955 GN=cryba4 PE=1 SV=1	Q52JI7	cryba4	23 kDa	1	0.078	50.67	39.853	48.759
Annexin OS=Danio rerio OX=7955 GN=anxa3b PE=2 SV=1	A8E5E5	anxa3b	38 kDa	1	0.079	18.241	16.524	4.063
Group of Matn1 protein (Fragment) OS=Danio rerio OX=7955 GN=matn1 PE=2 SV=1+1	Q7ZVP3 (+1)	matn1		1	0.079	270.578	208.011	308.807
PTPRF-interacting protein alpha 4 OS=Danio rerio OX=7955 GN=ppfia4 PE=3 SV=1	B0S6H8	ppfia4	138 kDa	0.58	0.079	3.885	2.916	4.233
Ras-related protein Rab-3 OS=Danio rerio OX=7955 GN=rab3aa PE=1 SV=1	Q6DHJ2	rab3aa	25 kDa	0.88	0.08	12.161	11.178	5.587
Glycogen [starch] synthase OS=Danio rerio OX=7955 GN=gys1 PE=1 SV=1	Q7SYB8	gys1	80 kDa	1	0.08	3.04	3.888	10.158
Group of Guanylate kinase OS=Danio rerio OX=7955 GN=guk1b PE=1 SV=1+1	B8JJJ6 (+1)	guk1b		1	0.08	2.027	3.888	10.158
RAB5A, member RAS oncogene family like OS=Danio rerio OX=7955 GN=rab5ab PE=1 SV=1	Q7ZUG4	rab5ab	23 kDa	0.61	0.08	3.378	1.62	5.926
Group of Pyruvate dehydrogenase E1 component subunit alpha OS=Danio rerio OX=7955 GN=pdha1a PE=1 SV=1+2	Q6P948	pdha1a		1	0.08	28.375	26.244	43.68
Wu:fb25h12 protein OS=Danio rerio OX=7955 GN=oxr1a PE=1 SV=1	A9JTH8	oxr1a	78 kDa	0.88	0.08	1.52	3.402	5.587
L-lactate dehydrogenase A chain OS=Danio rerio OX=7955 GN=ldha PE=2 SV=3	Q9PVK5	ldha	36 kDa	0.89	0.08	51.177	47.143	66.028
Group of Calcium-transporting ATPase OS=Danio rerio OX=7955 GN=atp2b2 PE=1 SV=2+1	F1RC03 (+1)	atp2b2		0.61	0.08	35.008	30.091	25.86
Zgc:162938 protein OS=Danio rerio OX=7955 GN=prdx4 PE=2 SV=1	A3KP44	prdx4	29 kDa	1	0.081	8.107	4.86	14.221
Proteasome subunit alpha type OS=Danio rerio OX=7955 GN=psma8 PE=1 SV=1	Q6P0I2	psma8	28 kDa	1	0.082	65.871	64.153	74.154
Group of SUMO-activating enzyme subunit 2 OS=Danio rerio OX=7955 GN=uba2 PE=1 SV=2+1	Q7SXG4 (+1)	uba2		1	0.082	22.295	22.356	30.474
Group of Si:dkey-183i3.5 OS=Danio rerio OX=7955 GN=si:dkey-183i3.5 PE=1 SV=1+2	A0A0R4ITV7	si:dkey-183i3.5		1	0.082	19.255	25.272	11.174
Pinin (Fragment) OS=Danio rerio OX=7955 GN=pnn PE=2 SV=1	A0JMJ5	pnn	76 kDa	1	0.082	13.174	12.636	23.364
Reticulocalbin 1, EF-hand calcium-binding domain OS=Danio rerio OX=7955 GN=rcn1 PE=1 SV=2	F1R369	rcn1	38 kDa	1	0.082	11.147	9.72	13.206
Complex I-B22 OS=Danio rerio OX=7955 GN=ndufb9 PE=2 SV=1	A8KBL4	ndufb9	21 kDa	0.62	0.082	18.748	19.926	11.174
Nuclear casein kinase and cyclin-dependent kinase substrate 1 OS=Danio rerio OX=7955 GN=nucks1a PE=2 SV=1	Q66I37	nucks1a	34 kDa	1	0.082	23.308	23.328	10.158
Recoverin a OS=Danio rerio OX=7955 GN=rcvrna PE=1 SV=1	Q4V8S2	rcvrna	23 kDa	1	0.083	69.925	59.293	70.091
Cttn protein OS=Danio rerio OX=7955 GN=cttn PE=2 SV=1	B3DGZ4	cttn	52 kDa	1	0.083	13.174	12.636	3.047
NADH dehydrogenase [ubiquinone] 1 beta subcomplex subunit 8, mitochondrial OS=Danio rerio OX=7955 GN=ndufb8 PE=1 SV=1	Q6P5L5	ndufb8	22 kDa	1	0.083	20.268	29.16	17.269
Mitogen-activated protein kinase OS=Danio rerio OX=7955 GN=mapk3 PE=2 SV=1	Q9DGR6	mapk3	44 kDa	0.73	0.084	2.027	4.86	10.497
ATP synthase subunit e, mitochondrial OS=Danio rerio OX=7955 GN=atp5mea PE=1 SV=1	A7YY99	atp5mea	8 kDa	0.75	0.084	19.255	23.814	16.253
IK cytokine OS=Danio rerio OX=7955 GN=ik PE=1 SV=1	Q860B9	ik	64 kDa	1	0.085	11.147	7.776	11.174
Group of Gc-globulin OS=Danio rerio OX=7955 GN=gc PE=1 SV=2+1	A0A0R4ITN2 (+1)	gc		1	0.085	3.04	7.776	11.174
AP complex subunit beta OS=Danio rerio OX=7955 GN=ap1b1 PE=1 SV=1	A5PMS9	ap1b1	104 kDa	0.64	0.085	9.458	3.888	14.899
Group of BCL2-associated athanogene 6 OS=Danio rerio OX=7955 GN=bag6 PE=1 SV=1+2	F1QIQ2	bag6		0.94	0.085	16.938	14.441	23.219
Group of N-alpha-acetyltransferase 15, NatA auxiliary subunit b (Fragment) OS=Danio rerio OX=7955 GN=naa15b PE=1 SV=2+1	F1QVJ2 (+1)	naa15b		0.9	0.085	9.796	8.748	5.756
CB1 cannabinoid receptor-interacting protein 1 OS=Danio rerio OX=7955 GN=cnrip1a PE=1 SV=1	Q6DBX3	cnrip1a	18 kDa	1	0.086	6.08	6.804	11.174
Type I cytokeratin OS=Danio rerio OX=7955 GN=cyt1 PE=1 SV=1	Q9PWD8	cyt1	47 kDa	0.32	0.086	139.624	139.516	107.583
Complex I-KFYI OS=Danio rerio OX=7955 GN=ndufc1 PE=3 SV=1	A0A0R4IV80	ndufc1	8 kDa	1	0.086	4.054	9.72	3.047
Calm1b protein OS=Danio rerio OX=7955 GN=calm3a PE=2 SV=1	B2GQW3	calm3a	17 kDa	1	0.086	214.841	192.459	306.776
Embryonic 1 beta-globin OS=Danio rerio OX=7955 GN=hbbe1.3 PE=1 SV=1	O93548	hbbe1.3	16 kDa	0.94	0.086	121.608	158.438	96.502
ATP synthase membrane subunit f OS=Danio rerio OX=7955 GN=atp5mf PE=1 SV=1	F6P873	atp5mf	10 kDa	1	0.087	22.295	21.384	15.237
Peroxiredoxin-5 OS=Danio rerio OX=7955 GN=prdx5 PE=1 SV=1	F1QCE3	prdx5	20 kDa	1	0.087	13.174	12.636	16.253
SNW domain-containing protein 1 OS=Danio rerio OX=7955 GN=snw1 PE=2 SV=1	Q32PT7	snw1	61 kDa	1	0.087	33.442	24.3	26.411
BetaA2-2-crystallin OS=Danio rerio OX=7955 GN=cryba2b PE=1 SV=1	Q45FX9	cryba2b	24 kDa	0.8	0.087	49.15	43.255	58.409
Tubulin beta chain OS=Danio rerio OX=7955 GN=zgc:123292 PE=2 SV=1	Q2YDQ0	zgc:123292	50 kDa	0.24	0.087	48.403	50.297	79.1
WD repeat domain 37 OS=Danio rerio OX=7955 GN=wdr37 PE=1 SV=1	E7FEE4	wdr37	55 kDa	1	0.087	12.161	8.748	12.19
Small ArfGAP 1 OS=Danio rerio OX=7955 GN=smap1 PE=1 SV=1	A2BIM6	smap1	51 kDa	1	0.087	8.107	5.832	9.142
Dihydropyrimidinase-related protein 2 OS=Danio rerio OX=7955 GN=dpysl2a PE=1 SV=1	A0A2R8Q6T7	dpysl2a	63 kDa	0.75	0.087	76.478	70.374	79.978
Myosin, light chain 1, alkali; skeletal, fast OS=Danio rerio OX=7955 GN=myl1 PE=2 SV=1	Q6P0G6	myl1	21 kDa	0.85	0.088	338.476	223.806	371.026
Mitochondrial Rho GTPase 2 OS=Danio rerio OX=7955 GN=rhot2 PE=2 SV=1	Q32LU1	rhot2	70 kDa	1	0.088	2.027	2.916	6.095
Group of Translocase of outer mitochondrial membrane 40 homolog (yeast) (Fragment) OS=Danio rerio OX=7955 GN=tomm40 PE=1 SV=1+2	E9QHS7	tomm40		1	0.088	4.054	2.916	6.095
Internexin neuronal intermediate filament protein, alpha a OS=Danio rerio OX=7955 GN=inaa PE=1 SV=1	A2ATX5	inaa	55 kDa	0.53	0.09	41.752	35.779	65.399
Group of N-alpha-acetyltransferase 50 OS=Danio rerio OX=7955 GN=naa50 PE=1 SV=1+1	X1WEV8 (+1)	naa50		1	0.09	4.054	7.776	2.032
Zgc:92027 OS=Danio rerio OX=7955 GN=gca PE=1 SV=1	A0A2R8Q6J4	gca	23 kDa	1	0.09	2.027	3.888	7.111
Zgc:152904 OS=Danio rerio OX=7955 GN=zgc:152904 PE=4 SV=1	A0A0R4IRX5	zgc:152904	90 kDa	1	0.09	1.013	4.86	2.032
Group of Sodium/hydrogen exchanger OS=Danio rerio OX=7955 GN=slc9a7 PE=2 SV=1+2	A9XPA4	slc9a7		1	0.09	0	4.86	2.032
High mobility group AT-hook 2 OS=Danio rerio OX=7955 GN=hmga2 PE=1 SV=1	Q6P038	hmga2	12 kDa	1	0.091	19.255	11.664	6.095
Group of Sterol carrier protein 2b OS=Danio rerio OX=7955 GN=scp2b PE=1 SV=1+1	Q5XJS3 (+1)	scp2b		0.94	0.091	3.04	5.832	12.867
Surfeit locus protein 4 OS=Danio rerio OX=7955 GN=surf4l PE=1 SV=1	Q6DGJ8	surf4l	30 kDa	1	0.091	4.054	2.916	7.111
Small nuclear ribonucleoprotein G OS=Danio rerio OX=7955 GN=snrpg PE=1 SV=1	F1QPY7	snrpg	8 kDa	1	0.091	7.094	2.916	7.111
WW domain-binding protein 11 OS=Danio rerio OX=7955 GN=wbp11 PE=1 SV=1	Q6P0D5	wbp11	69 kDa	1	0.091	6.08	6.804	4.063
Vesicle-associated membrane protein 4 (Fragment) OS=Danio rerio OX=7955 GN=vamp4 PE=1 SV=1	I3IS63	vamp4	26 kDa	1	0.091	7.094	6.804	4.063
Non-specific serine/threonine protein kinase OS=Danio rerio OX=7955 GN=triob PE=1 SV=2	F1QD90	triob	338 kDa	1	0.091	3.04	1.944	8.127
Group of Serine/threonine-protein phosphatase 2A 55 kDa regulatory subunit B OS=Danio rerio OX=7955 GN=ppp2r2ab PE=1 SV=3+1	A2BG80 (+1)	ppp2r2ab		1	0.091	7.094	10.692	15.237
Group of Ankyrin 3a OS=Danio rerio OX=7955 GN=ank3a PE=4 SV=2+1	F1QNB1 (+1)	ank3a		0.75	0.091	2.534	7.776	5.079
Group of Solute carrier family 3 member 2a OS=Danio rerio OX=7955 GN=slc3a2a PE=1 SV=1+1	F1QSI9 (+1)	slc3a2a		1	0.092	9.121	8.748	6.095
Group of Elongin B OS=Danio rerio OX=7955 GN=elob PE=1 SV=1+2	F1QF30	elob		1	0.092	38.509	43.741	19.3
Beta A2-crystallin OS=Danio rerio OX=7955 GN=cryba2a PE=1 SV=1	Q6IQU2	cryba2a	24 kDa	0.83	0.092	66.378	62.695	81.773
Leucyl-tRNA synthetase OS=Danio rerio OX=7955 GN=lars1a PE=1 SV=1	E7F9F1	lars1a	41 kDa	1	0.093	9.121	8.748	13.206
Group of Palmitoyl-protein hydrolase 1 OS=Danio rerio OX=7955 GN=ppt1 PE=1 SV=1+1	F1R8J6 (+1)	ppt1		1	0.093	6.08	1.944	5.079
Actin-depolymerizing factor OS=Danio rerio OX=7955 GN=gsna PE=2 SV=1	Q5XWB3	gsna	81 kDa	0.5	0.093	5.32	0.972	2.54
Small monomeric GTPase OS=Danio rerio OX=7955 GN=rhebl1 PE=1 SV=1	Q08CD8	rhebl1	21 kDa	1	0.093	1.013	1.944	5.079
SUMO-activating enzyme subunit 1 OS=Danio rerio OX=7955 GN=sae1 PE=2 SV=1	Q6IQS6	sae1	39 kDa	1	0.094	13.174	14.58	12.19
Apolipoprotein A-IV b, tandem duplicate 2 OS=Danio rerio OX=7955 GN=apoa4b.2 PE=1 SV=1	B3DHC5	apoa4b.2	29 kDa	0.45	0.095	92.726	111.053	78.726
Histone-binding protein RBBP4 OS=Danio rerio OX=7955 GN=rbbp4 PE=2 SV=3	Q6P3H7	rbbp4	48 kDa	0.8	0.095	26.011	31.428	23.364
ATP synthase subunit alpha OS=Danio rerio OX=7955 GN=atp5fa1 PE=1 SV=1	Q08BA1	atp5fa1	60 kDa	1	0.095	424.615	454.903	396.167
Group of G protein-coupled receptor kinase OS=Danio rerio OX=7955 GN=grk1b PE=1 SV=1+1	Q49HN0 (+1)	grk1b		1	0.096	0	1.944	11.174
Protein-serine/threonine phosphatase OS=Danio rerio OX=7955 GN=ppm1bb PE=1 SV=1	Q5U386	ppm1bb	42 kDa	1	0.096	7.094	4.86	9.142
Fast muscle troponin I OS=Danio rerio OX=7955 GN=tnni2a.4 PE=2 SV=1	Q71N42	tnni2a.4	20 kDa	0.33	0.097	23.562	30.764	22.196
Zgc:92030 OS=Danio rerio OX=7955 GN=eci2 PE=2 SV=1	Q6DG23	eci2	39 kDa	1	0.098	9.121	12.636	17.269
Ribosomal protein L5a OS=Danio rerio OX=7955 GN=rpl5a PE=1 SV=1	Q7ZUI0	rpl5a	34 kDa	0.71	0.098	31.415	38.881	25.903
Protein disulfide-isomerase A6 OS=Danio rerio OX=7955 GN=pdia6 PE=1 SV=1	Q90WA5	pdia6	48 kDa	1	0.098	71.952	87.481	67.044
Tyrosinase-related protein 1b OS=Danio rerio OX=7955 GN=tyrp1b PE=1 SV=1	Q6DGE4	tyrp1b	59 kDa	0.75	0.098	0	1.458	3.555
Group of Apolipoprotein A-IV (Fragment) OS=Danio rerio OX=7955 GN=apoa4b.1 PE=2 SV=1+2	Q6DHE2	apoa4b.1		0.84	0.099	319.728	378.842	240.24
RNA helicase OS=Danio rerio OX=7955 GN=eif4a3 PE=1 SV=1	A0A0R4IKW3	eif4a3	46 kDa	1	0.1	20.268	16.524	24.38
6-phosphogluconate dehydrogenase, decarboxylating OS=Danio rerio OX=7955 GN=pgd PE=2 SV=1	Q803T9	pgd	57 kDa	1	0.1	17.228	16.524	24.38
Group of 26S proteasome non-ATPase regulatory subunit 13 (Fragment) OS=Danio rerio OX=7955 GN=psmd13 PE=2 SV=2+2	Q6TGV4	psmd13		1	0.1	32.429	18.468	30.474
Group of Single stranded DNA-binding protein 4 OS=Danio rerio OX=7955 GN=ssbp4 PE=4 SV=1+3	F1QDL5 (+3)	ssbp4		0.89	0.1	11.147	12.96	14.56
Protein S100 OS=Danio rerio OX=7955 GN=s100a10a PE=2 SV=1	Q5XJJ5	s100a10a	12 kDa	1	0.1	10.134	18.468	12.19
Heterogeneous nuclear ribonucleoprotein R OS=Danio rerio OX=7955 GN=hnrnpr PE=1 SV=1	A0A0R4ITI5	hnrnpr	71 kDa	0.47	0.11	48.474	42.283	57.055
Si:ch211-239j9.2 protein OS=Danio rerio OX=7955 GN=cox6c PE=2 SV=1	A8WFU9	cox6c	8 kDa	1	0.11	32.429	40.825	17.269
Nucleoprotein TPR OS=Danio rerio OX=7955 GN=tpra PE=1 SV=1	A0A0R4IYL8	tpra	267 kDa	0.58	0.11	25.335	22.842	27.935
DnaJ (Hsp40) homolog, subfamily C, member 5ab OS=Danio rerio OX=7955 GN=dnajc5ab PE=4 SV=1	E7FF34	dnajc5ab	22 kDa	1	0.11	15.201	11.664	24.38
Zgc:110843 OS=Danio rerio OX=7955 GN=zgc:110843 PE=1 SV=1	Q58EB0	zgc:110843	13 kDa	1	0.11	10.134	18.468	7.111
Actin-related protein 1, centractin OS=Danio rerio OX=7955 GN=actr1b PE=1 SV=1	Q7ZUZ2	actr1b	42 kDa	1	0.11	46.616	40.825	43.68
Apoeb protein OS=Danio rerio OX=7955 GN=apoeb PE=2 SV=1	A8KBA6	apoeb	32 kDa	0.71	0.11	64.351	73.873	31.998
Cfl1 protein OS=Danio rerio OX=7955 GN=cfl1l PE=1 SV=1	Q7ZWD8	cfl1l	18 kDa	1	0.11	24.322	31.104	22.348
G1 to S phase transition 1 OS=Danio rerio OX=7955 GN=gspt1l PE=1 SV=1	Q7T358	gspt1l	64 kDa	1	0.11	5.067	7.776	18.285
Group of Protein-serine/threonine phosphatase OS=Danio rerio OX=7955 GN=ppm1aa PE=1 SV=1+3	A0A2R8QDD8 (+3)	ppm1aa		1	0.11	13.174	10.692	19.3
Group of Opn1sw1 protein OS=Danio rerio OX=7955 GN=opn1sw1 PE=1 SV=1+1	Q6P981 (+1)	opn1sw1		1	0.11	133.769	141.914	180.815
(S)-3-amino-2-methylpropionate transaminase OS=Danio rerio OX=7955 GN=abat PE=1 SV=1	I3IRW7	abat	56 kDa	0.61	0.11	19.761	17.982	25.395
Group of RNA helicase OS=Danio rerio OX=7955 GN=ddx3xa PE=1 SV=1+1	B0S6P6 (+1)	ddx3xa		0.75	0.11	17.469	11.109	16.979
SWI/SNF-related, matrix-associated, actin-dependent regulator of chromatin, subfamily e, member 1 OS=Danio rerio OX=7955 GN=smarce1 PE=1 SV=2	F1Q5P8	smarce1	45 kDa	1	0.11	63.844	52.489	58.917
Procollagen type I alpha 2 chain OS=Danio rerio OX=7955 GN=col1a2 PE=2 SV=1	Q90YJ0	col1a2	127 kDa	1	0.11	51.683	36.937	55.87
Dimethylargininase OS=Danio rerio OX=7955 GN=ddah2 PE=1 SV=1	A5PN62	ddah2	31 kDa	1	0.11	4.054	4.86	2.032
Group of ATP-binding cassette, sub-family B (MDR/TAP), member 11b OS=Danio rerio OX=7955 GN=abcb11b PE=1 SV=1+1	A0A0R4IVE7 (+1)	abcb11b		1	0.11	1.013	4.86	2.032
Group of Glucose-6-phosphate isomerase OS=Danio rerio OX=7955 GN=gpia PE=2 SV=1+1	Q7ZU30 (+1)	gpia		1	0.11	37.496	31.104	67.044
Group of Sart3 protein OS=Danio rerio OX=7955 GN=sart3 PE=2 SV=1+2	B0JZB9	sart3		1	0.11	8.107	12.636	9.142
Group of Cathepsin L1, a OS=Danio rerio OX=7955 GN=ctsla PE=2 SV=1+1	Q6NYR5 (+1)	ctsla		1	0.11	7.094	13.608	8.127
Synaptotagmin OS=Danio rerio OX=7955 GN=syt1a PE=1 SV=1	Q5TZ27	syt1a	47 kDa	0.86	0.11	29.051	19.602	33.691
Caveolae-associated protein 2a OS=Danio rerio OX=7955 GN=cavin2a PE=1 SV=1	F1Q688	cavin2a	51 kDa	1	0.11	9.121	8.748	5.079
Electron transfer flavoprotein-ubiquinone oxidoreductase OS=Danio rerio OX=7955 GN=etfdh PE=1 SV=1	Q66I16	etfdh	69 kDa	1	0.11	9.121	8.748	5.079
Group of Adenylate kinase isoenzyme 1 OS=Danio rerio OX=7955 GN=ak1 PE=1 SV=1+1	Q68EH2 (+1)	ak1		1	0.11	38.509	51.517	39.617
Group of Marcks protein (Fragment) OS=Danio rerio OX=7955 GN=marcksb PE=2 SV=1+1	Q7SXW9 (+1)	marcksb		1	0.11	166.198	156.494	90.407
GTPase-activating protein (SH3 domain)-binding protein 2 OS=Danio rerio OX=7955 GN=g3bp2a PE=1 SV=1	A1L1U3	g3bp2a	56 kDa	0.85	0.11	30.571	26.082	40.294
Protein S100 OS=Danio rerio OX=7955 GN=s100a10b PE=1 SV=1	Q7ZVA4	s100a10b	11 kDa	1	0.11	16.214	16.524	25.395
E3 ubiquitin-protein ligase TRIP12 OS=Danio rerio OX=7955 GN=trip12 PE=3 SV=1	F1RCR6	trip12	223 kDa	1	0.11	6.08	5.832	3.047
Group of Ribosomal protein L7 OS=Danio rerio OX=7955 GN=rpl7 PE=1 SV=1+2	Q6Q417	rpl7		1	0.11	87.153	84.565	113.771
Tyrosine 3-monooxygenase/tryptophan 5-monooxygenase activation protein, theta polypeptide a OS=Danio rerio OX=7955 GN=ywhaqa PE=1 SV=1	Q7ZUM0	ywhaqa	28 kDa	0.77	0.11	73.965	68.596	77.538
Apoptotic chromatin condensation inducer 1a OS=Danio rerio OX=7955 GN=acin1a PE=4 SV=1	B0R0I0	acin1a	62 kDa	1	0.11	10.134	11.664	17.269
CLIP-associating protein 2 OS=Danio rerio OX=7955 GN=clasp2 PE=1 SV=1	A3KPT4	clasp2	162 kDa	1	0.11	6.08	7.776	5.079
MICOS complex subunit MIC13 OS=Danio rerio OX=7955 GN=micos13 PE=3 SV=1	Q1LUK1	micos13	12 kDa	1	0.11	20.268	15.552	10.158
High mobility group box 2b OS=Danio rerio OX=7955 GN=hmgb2b PE=1 SV=1	Q66IB6	hmgb2b	24 kDa	1	0.12	70.938	81.649	78.218
Zgc:55813 OS=Danio rerio OX=7955 GN=slc3a2b PE=2 SV=1	Q803G1	slc3a2b	56 kDa	1	0.12	16.214	24.3	14.221
Group of Col1a1 protein OS=Danio rerio OX=7955 GN=col1a1a PE=2 SV=1+1	B1WB89 (+1)	col1a1a		1	0.12	44.59	31.104	48.759
ATP synthase protein 8 OS=Danio rerio OX=7955 GN=mt-atp8 PE=3 SV=1	Q9MIY6	mt-atp8	7 kDa	1	0.12	29.389	40.825	24.38
Heat shock 27 kDa protein OS=Danio rerio OX=7955 GN=hspb1 PE=2 SV=1	Q645R1	hspb1	22 kDa	1	0.12	26.348	34.02	23.364
Retinal G protein-coupled receptor a OS=Danio rerio OX=7955 GN=rgra PE=1 SV=1	Q567Y2	rgra	33 kDa	1	0.12	10.134	6.804	15.237
Major vault protein OS=Danio rerio OX=7955 GN=mvp PE=1 SV=1	E9QEQ6	mvp	97 kDa	1	0.12	43.576	73.873	49.775
Proteasome subunit alpha type OS=Danio rerio OX=7955 GN=psma6a PE=1 SV=1	Q7SXN6	psma6a	27 kDa	0.62	0.12	17.228	12.636	19.808
Si:ch211-271b14.1 OS=Danio rerio OX=7955 GN=si:ch211-271b14.1 PE=1 SV=1	A0A0N4SU43	si:ch211-271b14.1	103 kDa	1	0.12	11.147	4.86	13.206
Protein tweety homolog (Fragment) OS=Danio rerio OX=7955 GN=ttyh3a PE=3 SV=2	E7F5H4	ttyh3a	56 kDa	1	0.12	8.107	9.72	7.111
Zgc:86725 OS=Danio rerio OX=7955 GN=acte1 PE=2 SV=1	Q6IQK4	acte1	42 kDa	0.39	0.12	292.704	275.534	243.016
Visinin-like protein 1 OS=Danio rerio OX=7955 GN=vsnl1a PE=1 SV=1	F6NI63	vsnl1a	22 kDa	0.61	0.12	82.254	63.019	74.154
Group of Endoplasmic reticulum transmembrane protein OS=Danio rerio OX=7955 GN=bcap31 PE=1 SV=1+1	Q8JFW7 (+1)	bcap31		1	0.12	18.241	18.468	30.474
Group of Signal sequence receptor subunit delta OS=Danio rerio OX=7955 GN=ssr4 PE=1 SV=1+2	F1QXF8	ssr4		1	0.12	50.67	62.209	43.68
Group of Talin 2a OS=Danio rerio OX=7955 GN=tln2a PE=1 SV=2+1	F1QUA3 (+1)	tln2a		0.83	0.12	26.99	43.935	30.542
Heat shock cognate 71 kDa protein OS=Danio rerio OX=7955 GN=hspa8 PE=1 SV=1	Q6NYR4	hspa8	71 kDa	0.6	0.12	404.398	454.141	336.37
Histone lysine demethylase PHF8 OS=Danio rerio OX=7955 GN=phf8 PE=1 SV=1	P0CH95	phf8	114 kDa	1	0.12	5.067	6.804	4.063
Tubulin polymerization-promoting protein family member 3 OS=Danio rerio OX=7955 GN=tppp2 PE=1 SV=1	E7FA56	tppp2	20 kDa	1	0.12	4.054	7.776	5.079
U1 small nuclear ribonucleoprotein 70 kDa OS=Danio rerio OX=7955 GN=snrnp70 PE=1 SV=1	Q6DRE8	snrnp70	58 kDa	1	0.12	14.188	13.608	29.459
Group of C-terminal-binding protein 2a OS=Danio rerio OX=7955 GN=ctbp2a PE=1 SV=1+3	A0A0R4IFH8 (+3)	ctbp2a		0.82	0.12	6.857	8.295	11.987
Group of Leukocyte cell-derived chemotaxin 1 OS=Danio rerio OX=7955 GN=cnmd PE=2 SV=1+1	P58239 (+1)	cnmd		1	0.12	10.134	8.748	18.285
Group of Myeloid leukemia-associated SET translocation protein OS=Danio rerio OX=7955 GN=setb PE=2 SV=1+3	Q6TGU0 (+3)	setb		0.86	0.12	69.317	77.761	93.861
Proteasome subunit beta OS=Danio rerio OX=7955 GN=psmb3 PE=1 SV=1	Q7ZUJ8	psmb3	23 kDa	1	0.12	10.134	2.916	11.174
Group of Serine/threonine-protein phosphatase OS=Danio rerio OX=7955 GN=ppp3ca PE=1 SV=1+1	F1QD93 (+1)	ppp3ca		0.73	0.12	4.729	3.888	5.418
Group of Kinesin light chain OS=Danio rerio OX=7955 GN=klc1a PE=1 SV=1+1	B8A5M8 (+1)	klc1a		0.8	0.12	17.566	12.312	28.951
Group of CAP-GLY domain-containing linker protein 2 OS=Danio rerio OX=7955 GN=clip2 PE=4 SV=1+1	F8W339 (+1)	clip2		0.93	0.12	14.863	12.636	27.088
Pdzk1l protein OS=Danio rerio OX=7955 GN=pdzk1 PE=2 SV=1	B3DKN0	pdzk1	59 kDa	1	0.13	6.08	13.608	6.095
Group of Pdia5 protein OS=Danio rerio OX=7955 GN=pdia5 PE=2 SV=1+1	A8WG75 (+1)	pdia5		1	0.13	21.281	6.804	3.047
Alcohol dehydrogenase 8b OS=Danio rerio OX=7955 GN=adh8b PE=1 SV=1	Q7T2J4	adh8b	41 kDa	1	0.13	5.067	6.804	3.047
Group of Tubulin beta chain OS=Danio rerio OX=7955 GN=tubb2 PE=1 SV=1+1	F1QKY8 (+1)	tubb2		0.41	0.13	123.226	114.167	163.643
Calcineurin subunit B type 1 OS=Danio rerio OX=7955 GN=ppp3r1a PE=2 SV=1	E9QG20	ppp3r1a	19 kDa	1	0.13	53.71	44.713	75.17
N-terminal EF-hand calcium-binding protein 2 OS=Danio rerio OX=7955 GN=necab2 PE=1 SV=2	A3KQL1	necab2	48 kDa	1	0.13	27.362	19.44	27.427
Group of Ubiquitin-associated protein 2a OS=Danio rerio OX=7955 GN=ubap2a PE=1 SV=1+1	F1QDR0 (+1)	ubap2a		1	0.13	26.348	26.244	23.364
Protein lin-7 homolog OS=Danio rerio OX=7955 GN=lin7b PE=3 SV=1	F1RDK3	lin7b	24 kDa	0.56	0.13	10.81	8.748	7.788
Complex I-B17 OS=Danio rerio OX=7955 GN=ndufb6 PE=1 SV=1	Q6PBJ6	ndufb6	15 kDa	1	0.13	55.737	56.377	39.617
Group of Tubulin alpha chain OS=Danio rerio OX=7955 GN=tuba8l2 PE=1 SV=1+1	Q6PC95 (+1)	tuba8l2		0.45	0.13	96.352	96.003	106.627
14-3-3 protein beta/alpha-A OS=Danio rerio OX=7955 GN=ywhaba PE=2 SV=2	Q5PRD0	ywhaba	28 kDa	0.72	0.13	157.571	162.882	139.503
Epiphycan OS=Danio rerio OX=7955 GN=epyc PE=1 SV=1	B0S5X0	epyc	75 kDa	1	0.13	67.898	65.125	57.901
Membrane protein, palmitoylated 2a (MAGUK p55 subfamily member 2) OS=Danio rerio OX=7955 GN=mpp2a PE=3 SV=2	F1QV76	mpp2a	61 kDa	0.78	0.13	3.716	5.184	13.206
Profilin OS=Danio rerio OX=7955 GN=pfn2l PE=1 SV=1	Q7ZVJ0	pfn2l	15 kDa	1	0.13	52.697	35.965	49.775
Kinesin light chain OS=Danio rerio OX=7955 GN=klc2 PE=2 SV=1	A4IG65	klc2	69 kDa	0.73	0.13	14.357	9.072	3.301
RNA helicase OS=Danio rerio OX=7955 GN=ddx39b PE=1 SV=1	Q7SXU7	ddx39b	50 kDa	0.47	0.13	5.067	3.726	10.327
Serine/threonine-protein phosphatase OS=Danio rerio OX=7955 GN=ppp2cb PE=1 SV=1	Q803G3	ppp2cb	36 kDa	0.56	0.13	5.405	10.692	5.418
Zgc:66127 OS=Danio rerio OX=7955 GN=hnrnpa1a PE=2 SV=1	Q7SXQ3	hnrnpa1a	38 kDa	0.96	0.13	100.833	77.761	125.453
Group of Ataxin-1 ubiquitin-like interacting protein OS=Danio rerio OX=7955 GN=ubqln4 PE=2 SV=1+1	Q4G000 (+1)	ubqln4		1	0.13	30.402	26.244	56.886
Metavinculin OS=Danio rerio OX=7955 GN=vclb PE=2 SV=1	A0A0S2I7K2	vclb	116 kDa	0.47	0.13	18.748	19.197	16.761
Group of Synapsin IIa OS=Danio rerio OX=7955 GN=syn2a PE=1 SV=1+1	F1R0A8 (+1)	syn2a		1	0.13	9.121	9.72	14.221
Glycogenin 1 OS=Danio rerio OX=7955 GN=gyg1a PE=1 SV=1	Q6NV37	gyg1a	37 kDa	1	0.13	22.295	28.188	22.348
Low density lipoprotein receptor-related protein-associated protein 1 OS=Danio rerio OX=7955 GN=lrpap1 PE=1 SV=1	A2BGU5	lrpap1	41 kDa	0.54	0.13	30.402	32.562	22.348
Nuclear cap-binding protein subunit 2 OS=Danio rerio OX=7955 GN=ncbp2 PE=2 SV=2	Q8JGR6	ncbp2	18 kDa	1	0.13	4.054	3.888	9.142
RNA helicase OS=Danio rerio OX=7955 GN=ddx39ab PE=1 SV=1	Q803W0	ddx39ab	49 kDa	0.53	0.13	25.335	23.166	27.596
Collagen type XI alpha-2 OS=Danio rerio OX=7955 GN=col11a2 PE=4 SV=2	Q1LWX5	col11a2	187 kDa	1	0.13	14.188	8.748	16.253
ATP synthase F1 subunit epsilon OS=Danio rerio OX=7955 GN=atp5f1e PE=1 SV=1	F8W3H2	atp5f1e	6 kDa	1	0.13	10.134	8.748	6.095
Uncharacterized protein OS=Danio rerio OX=7955 GN=flna PE=1 SV=1	A0A2R8Q720	flna	272 kDa	0.96	0.13	82.423	110.486	73.139
Signal transducing adaptor molecule (SH3 domain and ITAM motif) 1 OS=Danio rerio OX=7955 GN=stam PE=1 SV=1	A5PMY5	stam	57 kDa	0.9	0.13	18.241	19.44	24.887
Na(+)/H(+) exchange regulatory cofactor NHE-RF OS=Danio rerio OX=7955 GN=slc9a3r1a PE=1 SV=1	A0A2R8Q534	slc9a3r1a	40 kDa	0.9	0.14	13.681	18.954	7.619
Group of Nucleolin OS=Danio rerio OX=7955 GN=ncl PE=1 SV=1+3	F1R6L6 (+3)	ncl		1	0.14	238.149	238.143	208.242
Serine/threonine-protein phosphatase OS=Danio rerio OX=7955 GN=ppp3ccb PE=1 SV=1	F1QF86	ppp3ccb	58 kDa	0.79	0.14	24.322	17.334	19.639
Group of NOVA alternative-splicing regulator 2 (Fragment) OS=Danio rerio OX=7955 GN=nova2 PE=1 SV=2+1	F1R4G7 (+1)	nova2		0.8	0.14	89.855	83.917	110.046
sp|Q6PC29|143G1_DANRE 14-3-3 protein gamma-1 OS=Danio rerio OX=7955 GN=ywhag1 PE=2 SV=1	sp|Q6PC29|143G1_DANRE14-3-3 protein gamma-1 OS=Danio rerio OX=7955 GN=ywhag1 PE=2 SV=1	ywhag1		0.4	0.14	61.213	59.038	50.281
Alpha-amylase OS=Danio rerio OX=7955 GN=amy2a PE=1 SV=1	Q6P5J0	amy2a	57 kDa	0.78	0.14	16.89	14.256	20.993
Group of Apolipoprotein C-I OS=Danio rerio OX=7955 GN=apoc1 PE=1 SV=1+1	E9QDI1 (+1)	apoc1		1	0.14	60.804	62.209	49.775
Serine and arginine-rich-splicing factor 5a OS=Danio rerio OX=7955 GN=srsf5a PE=1 SV=1	Q6TGT9	srsf5a	30 kDa	0.92	0.14	112.488	111.458	69.752
Group of Plexin-A4 OS=Danio rerio OX=7955 GN=plxna4 PE=1 SV=1+1	T1ECS6 (+1)	plxna4		0.54	0.14	5.308	4.93	9.505
Fatty acid-binding protein 3, muscle and heart OS=Danio rerio OX=7955 GN=fabp3 PE=1 SV=1	Q8UVG7	fabp3	15 kDa	0.93	0.14	44.59	42.283	52.314
Cleavage stimulation factor, 3' pre-RNA, subunit 3 OS=Danio rerio OX=7955 GN=cstf3 PE=2 SV=1	Q7ZVG5	cstf3	83 kDa	1	0.14	23.308	15.552	20.316
26S proteasome non-ATPase regulatory subunit 11B OS=Danio rerio OX=7955 GN=psmd11b PE=2 SV=1	F1QGH9	psmd11b	48 kDa	0.83	0.14	44.083	30.132	38.601
Actin-related protein 2/3 complex subunit OS=Danio rerio OX=7955 GN=arpc1a PE=1 SV=1	Q7ZUQ0	arpc1a	42 kDa	1	0.14	13.174	6.804	12.19
Calpain-3 OS=Danio rerio OX=7955 GN=capn3a PE=1 SV=1	Q66HU4	capn3a	84 kDa	1	0.14	52.697	68.041	80.249
SERPINE1 mRNA-binding protein 1b OS=Danio rerio OX=7955 GN=serbp1b PE=1 SV=3	E7EYQ0	serbp1b	44 kDa	1	0.14	79.045	84.565	66.028
Group of G patch domain-containing 8 OS=Danio rerio OX=7955 GN=gpatch8 PE=1 SV=1+1	I3IS56 (+1)	gpatch8		1	0.14	4.054	1.944	9.142
Group of Phosphatidylethanolamine binding protein OS=Danio rerio OX=7955 GN=pebp1 PE=1 SV=1+1	Q6NYS4 (+1)	pebp1		1	0.14	1.013	1.944	9.142
Splicing factor 3b, subunit 1 OS=Danio rerio OX=7955 GN=sf3b1 PE=1 SV=2	F1QQZ1	sf3b1	147 kDa	1	0.14	55.737	58.321	71.107
Phenylalanine--tRNA ligase OS=Danio rerio OX=7955 GN=farsa PE=2 SV=1	B2GSR6	farsa	56 kDa	1	0.14	11.147	10.692	4.063
Group of Peroxiredoxin-1 OS=Danio rerio OX=7955 GN=prdx1 PE=1 SV=2+2	A2AWE1	prdx1		0.92	0.14	51.43	59.05	40.125
Peripherin 2b (retinal degeneration, slow) OS=Danio rerio OX=7955 GN=prph2b PE=2 SV=1	Q6PBN3	prph2b	39 kDa	1	0.14	16.214	7.776	19.3
Si:ch73-281n10.2 OS=Danio rerio OX=7955 GN=si:ch73-281n10.2 PE=3 SV=1	A0A0R4IWN8	si:ch73-281n10.2	10 kDa	1	0.14	5.067	13.608	4.063
Dynactin subunit 2 OS=Danio rerio OX=7955 GN=dctn2 PE=1 SV=2	F1QA97	dctn2	45 kDa	1	0.14	80.059	85.537	68.059
Proton-translocating NAD(P)(+) transhydrogenase OS=Danio rerio OX=7955 GN=nnt PE=1 SV=1	Q6NYQ7	nnt	113 kDa	1	0.14	129.715	131.222	162.53
Group of Annexin OS=Danio rerio OX=7955 GN=anxa5b PE=1 SV=1+2	Q6P0V8	anxa5b		1	0.14	98.3	95.257	59.933
Mitochondrial ribosomal protein S23 OS=Danio rerio OX=7955 GN=mrps23 PE=2 SV=1	Q6DEM0	mrps23	21 kDa	1	0.14	11.147	14.58	8.127
Group of Thymocyte selection-associated high mobility group box OS=Danio rerio OX=7955 GN=tox PE=1 SV=1+1	A0A2R8Q9T1 (+1)	tox		1	0.14	11.147	14.58	7.111
Limbic system-associated membrane protein OS=Danio rerio OX=7955 GN=lsamp PE=2 SV=1	Q2EGT7	lsamp	37 kDa	1	0.14	3.04	3.888	9.142
Remodeling and spacing factor 1b, tandem duplicate 1 OS=Danio rerio OX=7955 GN=rsf1b.1 PE=1 SV=2	F1Q6Y6	rsf1b.1	216 kDa	1	0.14	1.013	4.86	10.158
Carboxypeptidase E OS=Danio rerio OX=7955 GN=cpe PE=2 SV=1	Q6NSM5	cpe	51 kDa	1	0.14	19.255	17.496	34.538
Nuclear autoantigenic sperm protein (histone-binding) OS=Danio rerio OX=7955 GN=nasp PE=1 SV=1	F1QNE0	nasp	68 kDa	1	0.14	10.134	5.832	11.174
Keratin, type I cytoskeletal 18 OS=Danio rerio OX=7955 GN=krt18 PE=1 SV=2	Q7ZTS4	krt18	49 kDa	0.95	0.14	167.042	159.086	187.756
Si:ch211-243g18.2 OS=Danio rerio OX=7955 GN=si:ch211-243g18.2 PE=1 SV=1	F6P9S6	si:ch211-243g18.2	49 kDa	1	0.15	68.911	66.097	77.202
Calretinin OS=Danio rerio OX=7955 GN=calb2a PE=1 SV=1	Q6PC44	calb2a	31 kDa	0.58	0.15	44.421	44.227	52.992
Tubulin beta chain OS=Danio rerio OX=7955 GN=tubb5 PE=1 SV=1	Q6NW90	tubb5	50 kDa	0.24	0.15	120.74	109.028	145.032
Group of Eukaryotic translation elongation factor 1 delta a (guanine nucleotide exchange protein) (Fragment) OS=Danio rerio OX=7955 GN=eef1da PE=1 SV=1+1	A0A0R4IS28 (+1)	eef1da		0.63	0.15	26.18	26.892	32.675
Synaptotagmin-binding, cytoplasmic RNA-interacting protein,-like OS=Danio rerio OX=7955 GN=syncripl PE=1 SV=1	Q6NYJ5	syncripl	63 kDa	0.67	0.15	33.949	28.188	21.332
Si:dkey-32e23.4 OS=Danio rerio OX=7955 GN=si:dkey-32e23.4 PE=1 SV=1	F6P2T1	si:dkey-32e23.4	75 kDa	0.83	0.15	5.067	3.402	6.095
Group of Calua (Fragment) OS=Danio rerio OX=7955 GN=calua PE=1 SV=1+2	A0A0B5JW24	calua		0.98	0.15	45.603	38.638	47.235
Vesicle-fusing ATPase OS=Danio rerio OX=7955 GN=nsfa PE=2 SV=1	Q7ZU50	nsfa	83 kDa	0.84	0.15	108.941	121.016	143.738
Ubiquitin carboxyl-terminal hydrolase OS=Danio rerio OX=7955 GN=usp14 PE=2 SV=1	Q803B3	usp14	55 kDa	1	0.15	6.08	7.776	17.269
Ras-related protein Rab-3 OS=Danio rerio OX=7955 GN=rab3ab PE=1 SV=1	Q5RGB5	rab3ab	25 kDa	0.92	0.15	32.429	26.73	36.061
Proteasome subunit alpha type OS=Danio rerio OX=7955 GN=psma2a PE=2 SV=1	Q4VBR8	psma2a	26 kDa	1	0.15	30.402	33.048	25.395
Group of Hexokinase OS=Danio rerio OX=7955 GN=hkdc1 PE=1 SV=1+1	B8A5H6 (+1)	hkdc1		0.89	0.15	4.391	10.368	1.693
RNA-binding motif protein 6 (Fragment) OS=Danio rerio OX=7955 GN=rbm6 PE=1 SV=2	E7FD35	rbm6	162 kDa	1	0.15	5.067	3.888	10.158
Group of Ferritin OS=Danio rerio OX=7955 GN=zgc:56095 PE=1 SV=1+1	F1QS22 (+1)	zgc:56095		0.95	0.15	18.241	16.524	19.3
Annexin OS=Danio rerio OX=7955 GN=anxa2b PE=1 SV=1	A8E5G1	anxa2b	39 kDa	0.38	0.15	11.485	14.256	15.237
ADP/ATP translocase OS=Danio rerio OX=7955 GN=slc25a5 PE=1 SV=1	Q8JHI0	slc25a5	33 kDa	0.76	0.15	89.686	91.207	105.306
Synaptobrevin-2 OS=Danio rerio OX=7955 GN=vamp2 PE=1 SV=1	Q7SZZ5	vamp2	12 kDa	0.83	0.15	67.898	74.845	55.87
Alpha-tropomyosin OS=Danio rerio OX=7955 GN=tpma PE=3 SV=1	Q5SPK6	tpma	33 kDa	0.42	0.15	269.902	241.851	206.961
RAN-binding protein 3b OS=Danio rerio OX=7955 GN=ranbp3b PE=1 SV=1	Q6PCR4	ranbp3b	56 kDa	1	0.15	10.134	12.636	9.142
Ubiquitinyl hydrolase 1 OS=Danio rerio OX=7955 GN=usp9 PE=1 SV=1	Q4FE55	usp9	290 kDa	1	0.15	4.054	2.916	8.127
ZRAB1B, member RAS oncogene family a OS=Danio rerio OX=7955 GN=rab1ba PE=1 SV=1	A0A2R8RUB5	rab1ba	22 kDa	0.58	0.15	48.221	44.875	35.469
Crystallin, gamma M2d20 OS=Danio rerio OX=7955 GN=crygm2d20 PE=2 SV=1	A3KNR6	crygm2d20	21 kDa	0.62	0.15	17.228	22.113	28.697
Annexin OS=Danio rerio OX=7955 GN=anxa4 PE=1 SV=1	Q804G7	anxa4	36 kDa	1	0.15	123.635	109.838	81.265
Parkinson disease protein 7 homolog OS=Danio rerio OX=7955 GN=park7 PE=2 SV=1	Q5XJ36	park7	20 kDa	1	0.15	6.08	3.888	10.158
V-type proton ATPase subunit C OS=Danio rerio OX=7955 GN=atp6v1c1a PE=2 SV=1	B2GPU0	atp6v1c1a	44 kDa	0.9	0.15	16.214	10.692	26.919
Timeless circadian clock OS=Danio rerio OX=7955 GN=timeless PE=1 SV=1	A0A2R8S0D4	timeless	144 kDa	1	0.15	1.013	7.776	3.047
Betaine--homocysteine S-methyltransferase 1 OS=Danio rerio OX=7955 GN=bhmt PE=2 SV=1	Q32LQ4	bhmt	44 kDa	1	0.15	68.911	88.453	59.933
MIF4G domain-containing protein OS=Danio rerio OX=7955 PE=1 SV=1	A0A0G2KSV9	A0A0G2KSV9	109 kDa	0.61	0.16	2.027	5.184	4.233
Uncharacterized protein OS=Danio rerio OX=7955 PE=4 SV=1	A0A2R8RJQ6	A0A2R8RJQ6	262 kDa	0.93	0.16	7.601	5.832	12.698
Uncharacterized protein OS=Danio rerio OX=7955 PE=3 SV=1	A0A2R8QLD9	A0A2R8QLD9	67 kDa	0.25	0.16	14.053	7.946	17.87
Group of Aminopeptidase-like 1 OS=Danio rerio OX=7955 GN=npepl1 PE=1 SV=1+2	F1Q6S1	npepl1		1	0.16	12.161	13.608	18.285
Group of Cysteinyl-tRNA synthetase OS=Danio rerio OX=7955 GN=cars1 PE=1 SV=1+1	E7FDV9 (+1)	cars1		1	0.16	21.281	20.412	13.206
Group of UV excision repair protein RAD23 OS=Danio rerio OX=7955 GN=rad23b PE=1 SV=1+1	A0A2R8PYT0 (+1)	rad23b		1	0.16	13.174	9.72	5.079
Group of RNA-binding protein with serine-rich domain 1 OS=Danio rerio OX=7955 GN=rnps1 PE=1 SV=1+2	A0A0G2KGY0	rnps1		1	0.16	21.281	31.104	21.332
Glyceraldehyde-3-phosphate dehydrogenase OS=Danio rerio OX=7955 GN=gapdh PE=2 SV=2	Q5XJ10	gapdh	36 kDa	0.93	0.16	69.249	80.029	94.809
Transporter (Fragment) OS=Danio rerio OX=7955 GN=slc6a11b PE=1 SV=1	A0A140LG64	slc6a11b	64 kDa	1	0.16	7.094	11.664	7.111
Group of AP complex subunit beta OS=Danio rerio OX=7955 GN=ap2b1 PE=1 SV=1+1	Q6NYJ9 (+1)	ap2b1		0.89	0.16	39.185	27.216	45.034
Group of Diazepam-binding inhibitor (GABA receptor modulator, acyl-CoA binding protein) OS=Danio rerio OX=7955 GN=dbi PE=1 SV=1+1	Q6P5L2 (+1)	dbi		1	0.16	41.549	37.909	32.506
RuvB-like helicase OS=Danio rerio OX=7955 GN=ruvbl2 PE=1 SV=1	A0A2R8QIK4	ruvbl2	50 kDa	1	0.16	14.188	7.776	14.221
NADH dehydrogenase [ubiquinone] flavoprotein 1, mitochondrial OS=Danio rerio OX=7955 GN=ndufv1 PE=1 SV=1	Q6AZA2	ndufv1	54 kDa	1	0.16	24.322	19.44	17.269
Group of Eukaryotic translation initiation factor 4C OS=Danio rerio OX=7955 GN=eif1axa PE=1 SV=1+1	A0A2R8QK22 (+1)	eif1axa		1	0.16	14.188	12.636	10.158
Double-strand-break repair protein rad21 homolog A OS=Danio rerio OX=7955 GN=rad21a PE=1 SV=1	Q6TEL1	rad21a	72 kDa	0.89	0.16	37.496	41.797	36.569
Prohibitin OS=Danio rerio OX=7955 GN=phb PE=1 SV=1	Q7T1D8	phb	30 kDa	1	0.16	73.978	73.873	53.838
Group of Annexin OS=Danio rerio OX=7955 GN=anxa2b PE=1 SV=1+1	Q6DHD8 (+1)	anxa2b		0.71	0.16	28.037	30.456	29.459
Group of Meis homeobox 2a OS=Danio rerio OX=7955 GN=meis2b PE=1 SV=1+1	Q9DDE0 (+1)	meis2b		0.67	0.16	2.534	2.916	6.095
Si:ch73-18b11.1 OS=Danio rerio OX=7955 GN=si:ch73-18b11.1 PE=1 SV=3	E7F9M7	si:ch73-18b11.1	85 kDa	0.62	0.16	13.681	12.15	15.491
Zgc:56304 OS=Danio rerio OX=7955 GN=g3bp2b PE=1 SV=1	Q4V942	g3bp2b	55 kDa	0.83	0.16	38.678	30.942	40.294
Cytochrome c OS=Danio rerio OX=7955 GN=cyc PE=3 SV=3	Q6IQM2	cyc	11 kDa	1	0.16	26.348	25.272	16.253
Annexin OS=Danio rerio OX=7955 GN=anxa11b PE=1 SV=1	F8W2N0	anxa11b	51 kDa	0.54	0.16	44.488	37.52	29.357
Group of RNA binding protein fox-1 homolog 1 OS=Danio rerio OX=7955 GN=rbfox1 PE=2 SV=1+4	Q642J5 (+4)	rbfox1		0.9	0.16	5.501	3.888	10.158
Tyrosine-protein kinase BAZ1B OS=Danio rerio OX=7955 GN=baz1b PE=1 SV=2	A2BIL7	baz1b	176 kDa	1	0.16	6.08	3.888	10.158
Group of Solute carrier family 27 member 4 OS=Danio rerio OX=7955 GN=slc27a4 PE=1 SV=1+2	F1QLZ8	slc27a4		1	0.16	7.094	3.888	10.158
Nodal modulator OS=Danio rerio OX=7955 GN=nomo PE=1 SV=1	X1WEJ6	nomo	132 kDa	1	0.16	18.241	14.58	17.269
40S ribosomal protein S4, X isoform OS=Danio rerio OX=7955 GN=rps4x PE=2 SV=3	Q642H9	rps4x	30 kDa	1	0.16	114.514	118.586	104.629
Zgc:154009 protein OS=Danio rerio OX=7955 GN=desmb PE=2 SV=1	Q05AI8	desmb	54 kDa	0.44	0.16	31.111	39.343	29.253
60S acidic ribosomal protein P2 OS=Danio rerio OX=7955 GN=rplp2l PE=1 SV=1	A7E2K4	rplp2l	12 kDa	0.94	0.16	193.053	198.777	151.356
Mitogen-activated protein kinase kinase kinase kinase 4 OS=Danio rerio OX=7955 GN=map4k4 PE=1 SV=1	A0A0R4ICI1	map4k4	122 kDa	0.92	0.16	8.107	6.318	14.221
Serpin peptidase inhibitor, clade A (alpha-1 antiproteinase, antitrypsin), member 10a OS=Danio rerio OX=7955 GN=serpina10a PE=3 SV=1	Q5RIH8	serpina10a	43 kDa	1	0.16	11.147	10.692	22.348
Sodium/potassium-transporting ATPase subunit alpha OS=Danio rerio OX=7955 GN=atp1a3b PE=1 SV=1	Q9DEU2	atp1a3b	113 kDa	0.39	0.16	104.828	99.251	112.375
Atrial myosin light chain OS=Danio rerio OX=7955 GN=myl13 PE=1 SV=1	Q7ZUB0	myl13	21 kDa	0.7	0.16	36.989	28.269	46.812
Proteasome (Prosome, macropain) 26S subunit, ATPase, 1a OS=Danio rerio OX=7955 GN=psmc1a PE=2 SV=1	Q7ZWD1	psmc1a	49 kDa	0.57	0.16	46.11	52.003	39.617
Serine and arginine-rich-splicing factor 7a OS=Danio rerio OX=7955 GN=srsf7a PE=1 SV=1	A0A0R4ID65	srsf7a	30 kDa	1	0.16	40.536	41.797	28.443
Dynamin-type G domain-containing protein OS=Danio rerio OX=7955 PE=1 SV=2	A0A0G2L559	A0A0G2L559	46 kDa	0.83	0.17	18.41	18.306	27.427
LOC553473 protein (Fragment) OS=Danio rerio OX=7955 GN=crybb1l1 PE=2 SV=1	Q502C7	crybb1l1	28 kDa	0.86	0.17	70.938	52.489	59.933
15 kDa phosphoprotein enriched in astrocytes OS=Danio rerio OX=7955 GN=pea15 PE=1 SV=1	E7FEH9	pea15	15 kDa	1	0.17	8.107	7.776	12.19
Parvalbumin-2 OS=Danio rerio OX=7955 GN=pvalb2 PE=3 SV=3	Q9I8V0	pvalb2	12 kDa	0.96	0.17	333.916	410.676	336.742
Group of Succinyl-CoA:3-ketoacid-coenzyme A transferase OS=Danio rerio OX=7955 GN=oxct1a PE=1 SV=1+1	Q6AZB2 (+1)	oxct1a		0.94	0.17	10.134	11.34	4.063
Eukaryotic translation initiation factor 3 subunit L OS=Danio rerio OX=7955 GN=eif3l PE=2 SV=1	Q7T2A5	eif3l	68 kDa	1	0.17	27.362	30.132	42.664
40S ribosomal protein S2 OS=Danio rerio OX=7955 GN=rps2 PE=1 SV=1	Q6NWC3	rps2	30 kDa	1	0.17	71.952	82.621	96.502
Dynamin-1-like protein OS=Danio rerio OX=7955 GN=dnm1l PE=1 SV=1	A0A140LH30	dnm1l	80 kDa	0.96	0.17	11.147	16.038	22.348
Mitochondrial ribosomal protein S22 OS=Danio rerio OX=7955 GN=mrps22 PE=1 SV=2	A0A0R4IMS6	mrps22	39 kDa	1	0.17	5.067	3.888	8.127
Group of Adenosine kinase OS=Danio rerio OX=7955 GN=adka PE=1 SV=1+1	Q6P3J9 (+1)	adka		1	0.17	7.094	8.748	4.063
Group of Serine/threonine-protein phosphatase OS=Danio rerio OX=7955 GN=ppp1caa PE=1 SV=1+2	Q6NSN6	ppp1caa		1	0.17	3.04	4.86	11.174
Dci protein (Fragment) OS=Danio rerio OX=7955 GN=eci1 PE=2 SV=1	A8E5M2	eci1	35 kDa	1	0.17	15.201	11.664	23.364
Heat shock protein HSP 90-beta OS=Danio rerio OX=7955 GN=hsp90ab1 PE=1 SV=2	O57521	hsp90ab1	83 kDa	0.85	0.17	260.444	296.14	270.714
Group of Lamin A OS=Danio rerio OX=7955 GN=lmna PE=1 SV=1+2	A0A2R8QPG3	lmna		0.98	0.17	31.01	45.685	28.443
Neuronal-specific septin-3 OS=Danio rerio OX=7955 GN=septin3 PE=2 SV=1	A2BGU8	septin3	41 kDa	0.93	0.17	15.708	16.524	13.206
CUGBP Elav-like family member 1 OS=Danio rerio OX=7955 GN=celf1 PE=1 SV=1	Q9IBD0	celf1	54 kDa	0.88	0.17	6.587	4.86	11.174
Zgc:92004 protein OS=Danio rerio OX=7955 GN=epb41l3a PE=2 SV=1	B0BLX3	epb41l3a	92 kDa	0.81	0.17	4.054	2.916	0.762
Group of Zgc:165520 OS=Danio rerio OX=7955 GN=stx3a PE=1 SV=1+3	E9QIP3 (+3)	stx3a		0.98	0.17	41.144	36.548	44.086
NADH dehydrogenase [ubiquinone] iron-sulfur protein 6, mitochondrial OS=Danio rerio OX=7955 GN=ndufs6 PE=2 SV=1	Q66I52	ndufs6	14 kDa	0.67	0.17	14.694	11.664	13.713
Group of 39S ribosomal protein L59, mitochondrial (Fragment) OS=Danio rerio OX=7955 GN=gadd45gip1 PE=1 SV=1+1	F1QAF2 (+1)	gadd45gip1		1	0.17	5.067	7.776	3.047
Importin 4 OS=Danio rerio OX=7955 GN=ipo4 PE=1 SV=1	F1QIP3	ipo4	120 kDa	1	0.17	5.067	7.776	3.047
Heterogeneous nuclear ribonucleoprotein H1 OS=Danio rerio OX=7955 GN=hnrnph1 PE=2 SV=1	A8WG46	hnrnph1	44 kDa	0.67	0.17	32.429	34.993	38.093
Solute carrier family 12 (Potassium-chloride transporter) member 5 OS=Danio rerio OX=7955 GN=slc12a5a PE=2 SV=1	A0A5K7Y8K2	slc12a5a	123 kDa	0.83	0.17	23.207	19.878	26.259
Group of Ribosomal protein L22 OS=Danio rerio OX=7955 GN=rpl22 PE=1 SV=1+1	F1QG80 (+1)	rpl22		1	0.17	29.389	38.881	26.411
Group of Nucleoside-diphosphate kinase (Fragment) OS=Danio rerio OX=7955 GN=cmpk PE=1 SV=1+1	A5WWI1 (+1)	cmpk		1	0.17	12.161	17.496	27.427
Group of Proline/glutamine rich splicing factor OS=Danio rerio OX=7955 GN=sfpq PE=2 SV=1+1	Q6DRK8 (+1)	sfpq		0.97	0.17	107.927	103.034	111.232
Polyadenylate-binding protein OS=Danio rerio OX=7955 GN=pabpc1b PE=1 SV=1	Q6P3L1	pabpc1b	71 kDa	0.52	0.17	57.764	56.539	49.267
Group of Plakophilin 4 OS=Danio rerio OX=7955 GN=pkp4 PE=1 SV=1+1	E7EXI3 (+1)	pkp4		0.67	0.18	2.027	1.296	2.709
Group of Epidermal growth factor receptor pathway substrate 15 OS=Danio rerio OX=7955 GN=eps15 PE=1 SV=1+1	F1QIJ6 (+1)	eps15		1	0.18	4.054	1.944	6.095
CD2 (cytoplasmic tail)-binding protein 2 OS=Danio rerio OX=7955 GN=cd2bp2 PE=1 SV=1	F1Q9M2	cd2bp2	44 kDa	1	0.18	4.054	1.944	6.095
Trafficking protein particle complex subunit OS=Danio rerio OX=7955 GN=trappc3 PE=1 SV=1	Q1LUV8	trappc3	20 kDa	1	0.18	14.188	11.664	6.095
Group of Membrane protein, palmitoylated 6 (MAGUK p55 subfamily member 6) OS=Danio rerio OX=7955 GN=pals2b PE=2 SV=1+2	Q7ZVT6	pals2b		0.88	0.18	14.188	14.094	20.316
Novel protein similar to vertebrate nebulin (NEB) (Fragment) OS=Danio rerio OX=7955 GN=neb PE=4 SV=1	Q1MSY0	neb	718 kDa	0.99	0.18	259.431	332.429	200.115
Group of Eukaryotic translation initiation factor 4, gamma 2a OS=Danio rerio OX=7955 GN=eif4g2a PE=1 SV=1+1	F1R9I0 (+1)	eif4g2a		1	0.18	4.054	5.832	14.221
CDGSH iron sulfur domain 1 OS=Danio rerio OX=7955 GN=cisd1 PE=1 SV=1	Q6PGY7	cisd1	12 kDa	1	0.18	10.134	10.692	17.269
V-type proton ATPase subunit a OS=Danio rerio OX=7955 GN=atp6v0a1b PE=1 SV=1	F1QE30	atp6v0a1b	96 kDa	0.57	0.18	28.713	18.792	32.506
UPF0690 protein C1orf52 homolog OS=Danio rerio OX=7955 GN=zgc:65873 PE=1 SV=1	Q7SZP2	zgc:65873	24 kDa	1	0.18	4.054	1.944	10.158
Inosine-5'-monophosphate dehydrogenase 2 OS=Danio rerio OX=7955 GN=impdh2 PE=3 SV=1	B0UXP9	impdh2	56 kDa	0.78	0.18	9.796	9.072	4.063
Group of U2 snRNP auxiliary factor large subunit OS=Danio rerio OX=7955 GN=u2af2a PE=1 SV=1+2	F1QVD2	u2af2a		0.64	0.18	33.848	37.131	30.474
Group of Microtubule-associated protein RP/EB family member 1 (Fragment) OS=Danio rerio OX=7955 GN=mapre1b PE=1 SV=1+1	E9QIF0 (+1)	mapre1b		0.72	0.18	31.589	28.929	34.48
Si:ch211-137a8.4 OS=Danio rerio OX=7955 GN=si:ch211-137a8.4 PE=1 SV=1	X1WH50	si:ch211-137a8.4	66 kDa	1	0.18	212.814	243.976	177.767
Acyl-CoA synthetase long chain family member 3b OS=Danio rerio OX=7955 GN=acsl3b PE=1 SV=1	B0S5C4	acsl3b	79 kDa	1	0.18	7.094	1.944	6.095
Ena/VASP-like protein OS=Danio rerio OX=7955 GN=evlb PE=3 SV=2	A0A0R4II01	evlb	39 kDa	0.75	0.18	3.04	0.972	3.047
Novel protein similar to vertebrate nuclear transport factor 2 (NUTF2) OS=Danio rerio OX=7955 GN=nutf2 PE=1 SV=1	Q1LUT0	nutf2	14 kDa	1	0.18	13.174	8.748	15.237
Glycine hydroxymethyltransferase OS=Danio rerio OX=7955 GN=shmt2 PE=1 SV=1	A9LDD9	shmt2	54 kDa	1	0.18	23.308	28.188	21.332
Thy1 protein OS=Danio rerio OX=7955 GN=thy1 PE=2 SV=1	A7MCJ5	thy1	17 kDa	1	0.18	8.107	5.832	2.032
T-complex protein 1 subunit eta OS=Danio rerio OX=7955 GN=cct7 PE=1 SV=1	B3DKJ0	cct7	60 kDa	1	0.18	44.59	43.741	67.044
Elongation factor 1-alpha OS=Danio rerio OX=7955 GN=eef1a1a PE=1 SV=1	Q6P969	eef1a1a	50 kDa	0.56	0.18	46.616	45.199	52.822
Apolipoprotein A-I OS=Danio rerio OX=7955 GN=apoa1 PE=1 SV=1	O42363	apoa1	30 kDa	1	0.18	458.058	541.412	402.262
40S ribosomal protein S27 OS=Danio rerio OX=7955 GN=rps27.1 PE=1 SV=1	Q4VBV2	rps27.1	10 kDa	0.5	0.18	18.241	14.337	8.38
Proteasome subunit beta OS=Danio rerio OX=7955 GN=psmb1 PE=1 SV=1	Q6DRF3	psmb1	26 kDa	1	0.18	49.657	47.629	34.538
Dynactin 3 (P22) OS=Danio rerio OX=7955 GN=dctn3 PE=1 SV=1	Q6GQL6	dctn3	22 kDa	1	0.18	28.375	25.272	21.332
Heterogeneous nuclear ribonucleoprotein M (Fragment) OS=Danio rerio OX=7955 GN=hnrnpm PE=1 SV=1	F8W2D3	hnrnpm	25 kDa	0.54	0.18	32.429	30.132	25.395
Arginine--tRNA ligase, cytoplasmic OS=Danio rerio OX=7955 GN=rars1 PE=2 SV=1	Q5XJ11	rars1	76 kDa	1	0.18	29.389	38.881	48.759
Group of Zgc:163061 OS=Danio rerio OX=7955 GN=zgc:163061 PE=1 SV=1+1	A4QN90 (+1)	zgc:163061		0.87	0.18	73.573	90.009	80.452
N-alpha-acetyltransferase 15, NatA auxiliary subunit a OS=Danio rerio OX=7955 GN=naa15a PE=1 SV=1	F1QE25	naa15a	101 kDa	0.88	0.18	13.512	13.608	5.418
Myosin, heavy chain a OS=Danio rerio OX=7955 GN=myha PE=1 SV=2	F1R6C7	myha	222 kDa	0.16	0.18	382.231	282.026	483.559
Rac family small GTPase 3a OS=Danio rerio OX=7955 GN=rac3a PE=1 SV=1	Q6DGB7	rac3a	21 kDa	0.43	0.18	2.635	3.499	1.919
sp|Q6DGJ3|TIM13_DANRE Mitochondrial import inner membrane translocase subunit Tim13 OS=Danio rerio OX=7955 GN=timm13 PE=3 SV=1	sp|Q6DGJ3|TIM13_DANREMitochondrial import inner membrane translocase subunit Tim13 OS=Danio rerio OX=7955 GN=timm13 PE=3 SV=1	timm13		1	0.18	5.067	6.804	16.253
Methionine aminopeptidase (Fragment) OS=Danio rerio OX=7955 GN=metap2b PE=2 SV=1	Q6NUX5	metap2b	53 kDa	1	0.18	18.241	11.664	19.3
Neurocalcin-delta B OS=Danio rerio OX=7955 GN=ncaldb PE=2 SV=1	Q6AXL4	ncaldb	22 kDa	0.54	0.19	9.121	8.262	13.46
Ubiquitin-conjugating enzyme E2N-like OS=Danio rerio OX=7955 GN=ube2nb PE=1 SV=1	Q7T3F3	ube2nb	17 kDa	0.38	0.19	11.401	12.636	16.507
Heterogeneous nuclear ribonucleoprotein A1 OS=Danio rerio OX=7955 GN=hnrnpa1b PE=2 SV=1	Q803K3	hnrnpa1b	43 kDa	0.95	0.19	71.445	50.545	81.773
Group of Sodium/potassium-transporting ATPase subunit alpha OS=Danio rerio OX=7955 GN=atp1a2a PE=1 SV=1+1	B0S5Q5 (+1)	atp1a2a		0.41	0.19	60.332	56.199	61.391
HECT-type E3 ubiquitin transferase (Fragment) OS=Danio rerio OX=7955 GN=huwe1 PE=1 SV=1	F1QL68	huwe1	488 kDa	1	0.19	32.429	36.937	47.743
Hippocalcin-like 1 OS=Danio rerio OX=7955 GN=hpcal1 PE=2 SV=1	Q7SXX4	hpcal1	22 kDa	0.52	0.19	7.094	7.29	8.719
EH-domain-containing 3 OS=Danio rerio OX=7955 GN=ehd3 PE=1 SV=1	Q5TYP7	ehd3	61 kDa	0.93	0.19	28.882	31.104	42.664
Calcium/calmodulin-dependent protein kinase OS=Danio rerio OX=7955 GN=camk2b1 PE=1 SV=1	A2BGW3	camk2b1	68 kDa	0.41	0.19	15.302	13.77	15.881
DUF4596 domain-containing protein OS=Danio rerio OX=7955 GN=wu:fb95e10 PE=1 SV=1	A0A2R8Q5A6	wu:fb95e10	189 kDa	1	0.19	4.054	2.916	9.142
60S ribosomal protein L19 OS=Danio rerio OX=7955 GN=rpl19 PE=2 SV=1	Q6P5L3	rpl19	23 kDa	1	0.19	41.549	35.965	33.522
Cell adhesion molecule 2a OS=Danio rerio OX=7955 GN=cadm2a PE=1 SV=1	Q6PFK4	cadm2a	44 kDa	1	0.19	9.121	4.86	13.206
Microtubule-associated protein (Fragment) OS=Danio rerio OX=7955 GN=mapta PE=4 SV=2	E7FH04	mapta	42 kDa	0.62	0.19	20.268	18.468	27.427
Zgc:103414 OS=Danio rerio OX=7955 GN=chchd6b PE=2 SV=1	Q5U3K0	chchd6b	26 kDa	1	0.19	17.228	12.636	15.237
75 kDa glucose-regulated protein OS=Danio rerio OX=7955 GN=hspa9 PE=1 SV=1	F1QFC0	hspa9	74 kDa	1	0.19	199.64	192.459	178.783
Group of Cdc73 protein OS=Danio rerio OX=7955 GN=cdc73 PE=1 SV=1+1	Q7T3D4 (+1)	cdc73		1	0.19	16.214	9.72	17.269
Translocase of outer mitochondrial membrane 70 homolog A (Yeast) OS=Danio rerio OX=7955 GN=tomm70a PE=2 SV=1	Q6PBY6	tomm70a	65 kDa	1	0.19	22.295	29.16	23.364
Group of Aspartate aminotransferase OS=Danio rerio OX=7955 GN=got2b PE=1 SV=1+1	F1QCD4 (+1)	got2b		0.96	0.19	20.268	22.356	30.813
Group of NOP58 ribonucleoprotein homolog (yeast) OS=Danio rerio OX=7955 GN=nop58 PE=1 SV=1+2	Q6P6X6	nop58		1	0.19	70.938	86.509	81.265
Heterogeneous nuclear ribonucleoprotein U-like 1 OS=Danio rerio OX=7955 GN=hnrnpul1 PE=2 SV=1	Q6NUT5	hnrnpul1	89 kDa	0.52	0.19	19.761	15.552	22.686
Activating signal cointegrator 1 complex subunit 3 OS=Danio rerio OX=7955 GN=snrnp200 PE=1 SV=1	B0S754	snrnp200	244 kDa	1	0.19	55.737	44.713	65.012
Dynamin GTPase OS=Danio rerio OX=7955 GN=dnm1a PE=1 SV=1	F8W429	dnm1a	96 kDa	0.62	0.19	55.906	59.131	75.255
VAMP (Vesicle-associated membrane protein)-associated protein A OS=Danio rerio OX=7955 GN=vapa PE=2 SV=1	Q6P0D4	vapa	27 kDa	1	0.19	12.161	13.608	22.348
AT-rich interactive domain 1Aa (SWI-like) OS=Danio rerio OX=7955 GN=arid1aa PE=1 SV=1	A0A0R4IKJ3	arid1aa	246 kDa	0.71	0.2	10.134	6.318	11.174
Group of Pre-mRNA-processing factor 8 OS=Danio rerio OX=7955 GN=prpf8 PE=1 SV=1+1	A0A0R4J8E6 (+1)	prpf8		1	0.2	23.308	23.328	28.443
Electron transfer flavoprotein subunit alpha OS=Danio rerio OX=7955 GN=etfa PE=1 SV=1	Q7ZUS9	etfa	35 kDa	1	0.2	35.469	34.993	20.316
Chymotrypsin-like OS=Danio rerio OX=7955 GN=ctrl PE=1 SV=1	Q66HW9	ctrl	28 kDa	1	0.2	11.147	10.692	4.063
14-3-3 protein theta OS=Danio rerio OX=7955 GN=ywhaqb PE=1 SV=1	Q803M8	ywhaqb	28 kDa	0.84	0.2	163.145	166.77	133.916
Proteasome subunit alpha type OS=Danio rerio OX=7955 GN=psma1 PE=1 SV=1	Q6DGX8	psma1	29 kDa	1	0.2	52.697	57.349	44.696
Group of Ubiquitin carboxyl-terminal hydrolase OS=Danio rerio OX=7955 GN=uchl3 PE=1 SV=1+1	Q504C0 (+1)	uchl3		1	0.2	12.161	8.748	20.316
Pyruvate carboxylase OS=Danio rerio OX=7955 GN=pcxa PE=1 SV=1	A0A0R4IFJ4	pcxa	130 kDa	0.78	0.2	32.936	34.02	41.14
Ubiquitin carboxyl-terminal hydrolase 7 OS=Danio rerio OX=7955 GN=usp7 PE=1 SV=1	I3ISS5	usp7	129 kDa	1	0.2	23.308	19.44	31.49
Basigin OS=Danio rerio OX=7955 GN=bsg PE=1 SV=1	A0A0R4ICR8	bsg	44 kDa	1	0.2	27.362	27.216	33.522
Antifreeze protein type IV OS=Danio rerio OX=7955 GN=afp4 PE=1 SV=1	Q4L216	afp4	14 kDa	1	0.2	68.911	69.013	60.949
V-type proton ATPase subunit G (Fragment) OS=Danio rerio OX=7955 GN=atp6v1g1 PE=2 SV=1	Q9IAC5	atp6v1g1	8 kDa	0.58	0.2	42.563	40.339	30.474
Group of Aconitate hydratase, mitochondrial (Fragment) OS=Danio rerio OX=7955 GN=aco2 PE=1 SV=2+1	F8W4M7 (+1)	aco2		1	0.2	124.648	131.222	157.451
Group of Serine (Or cysteine) proteinase inhibitor, clade A (Alpha-1 antiproteinase, antitrypsin), member 1 OS=Danio rerio OX=7955 GN=serpina1 PE=1 SV=1+1	Q5SPJ4 (+1)	serpina1		0.59	0.2	17.228	15.552	25.903
Diadenosine tetraphosphate synthetase (Fragment) OS=Danio rerio OX=7955 GN=gars1 PE=2 SV=1	Q4V9I4	gars1	86 kDa	1	0.2	14.188	9.72	19.3
Galectin OS=Danio rerio OX=7955 GN=lgals2b PE=1 SV=1	F8W2U6	lgals2b	15 kDa	0.62	0.2	5.574	4.86	13.713
3'-phosphoadenosine-5'-phosphosulfate synthase OS=Danio rerio OX=7955 GN=papss1 PE=1 SV=1	B3DJF3	papss1	70 kDa	1	0.2	3.04	4.86	10.158
Microtubule-associated protein OS=Danio rerio OX=7955 GN=map4l PE=1 SV=2	E7FBI2	map4l	114 kDa	1	0.2	36.482	38.881	26.411
Krt1-19d protein (Fragment) OS=Danio rerio OX=7955 GN=krt1-19d PE=2 SV=1	A4QN86	krt1-19d	49 kDa	0.8	0.2	47.14	48.52	31.49
Acyl carrier protein (Fragment) OS=Danio rerio OX=7955 GN=ndufab1b PE=2 SV=1	Q6PBK6	ndufab1b	17 kDa	1	0.21	31.415	34.993	17.269
60S ribosomal protein L10a OS=Danio rerio OX=7955 GN=rpl10a PE=2 SV=1	Q6PC69	rpl10a	25 kDa	1	0.21	136.809	129.278	99.55
Collagen, type VI, alpha 3 OS=Danio rerio OX=7955 GN=col6a3 PE=1 SV=2	F1Q4X1	col6a3	309 kDa	0.8	0.21	6.08	5.832	11.174
Heterogeneous nuclear ribonucleoprotein K OS=Danio rerio OX=7955 GN=hnrnpk PE=2 SV=1	Q7SYN1	hnrnpk	46 kDa	0.52	0.21	37.665	32.238	38.093
Guanine nucleotide-binding protein subunit gamma OS=Danio rerio OX=7955 GN=gng2 PE=1 SV=1	Q15KE4	gng2	8 kDa	1	0.21	58.777	51.517	36.569
Heterogeneous nuclear ribonucleoprotein R OS=Danio rerio OX=7955 GN=hnrnpr PE=1 SV=1	A0A0R4IHZ5	hnrnpr	71 kDa	0.47	0.21	51.515	46.171	59.086
Flotillin OS=Danio rerio OX=7955 GN=flot1a PE=1 SV=2	F1QEW4	flot1a	47 kDa	0.86	0.21	101.847	122.474	69.075
Group of Retinoblastoma binding protein 4, like OS=Danio rerio OX=7955 GN=rbb4l PE=2 SV=1+1	A8WGN1 (+1)	rbb4l		0.88	0.21	37.834	28.836	38.601
Histone H3.3 OS=Danio rerio OX=7955 GN=h3f3a PE=2 SV=3	Q6PI20	h3f3a	15 kDa	1	0.21	13.174	23.328	5.079
Group of Eukaryotic translation initiation factor 3 subunit K OS=Danio rerio OX=7955 GN=eif3k PE=1 SV=1+1	F1QII8 (+1)	eif3k		1	0.21	19.255	17.496	13.206
Brain-type fatty acid-binding protein OS=Danio rerio OX=7955 GN=fabp7a PE=1 SV=1	Q9I8N9	fabp7a	15 kDa	0.93	0.21	94.246	107.408	99.042
26S protease regulatory subunit S10B OS=Danio rerio OX=7955 GN=psmc6 PE=1 SV=1	Q6DRD2	psmc6	44 kDa	1	0.21	122.622	131.222	107.676
Peroxiredoxin-1 OS=Danio rerio OX=7955 GN=prdx2 PE=1 SV=1	Q6DGJ6	prdx2	22 kDa	0.8	0.21	106.661	98.416	102.089
Leucyl-tRNA synthetase OS=Danio rerio OX=7955 GN=lars1b PE=1 SV=2	F1QFN3	lars1b	91 kDa	1	0.21	23.308	10.692	18.285
Complex I-PDSW OS=Danio rerio OX=7955 GN=ndufb10 PE=1 SV=1	F1QJ56	ndufb10	20 kDa	0.58	0.21	16.214	15.066	8.127
Group of Mimecan OS=Danio rerio OX=7955 GN=ogna PE=1 SV=1+1	Q1LV51 (+1)	ogna		1	0.21	21.281	22.356	16.253
Oxoglutarate dehydrogenase (succinyl-transferring) OS=Danio rerio OX=7955 GN=ogdha PE=1 SV=1	B8JI08	ogdha	116 kDa	1	0.21	46.616	47.629	39.617
Histone H2A OS=Danio rerio OX=7955 GN=hist1h2a6 PE=2 SV=1	A6QL59	hist1h2a6	14 kDa	1	0.21	140.863	208.011	115.803
Cbx1a protein OS=Danio rerio OX=7955 GN=cbx1a PE=1 SV=1	Q7ZVR4	cbx1a	24 kDa	0.72	0.21	22.041	25.758	18.031
Annexin OS=Danio rerio OX=7955 GN=anxa1b PE=1 SV=1	B8JLZ3	anxa1b	37 kDa	0.8	0.21	4.054	8.748	3.047
Ataxin 2-like OS=Danio rerio OX=7955 GN=atxn2l PE=2 SV=1	Q6PFI6	atxn2l	104 kDa	1	0.21	9.121	8.748	11.174
Group of Collagen, type IX, alpha 3 OS=Danio rerio OX=7955 GN=col9a3 PE=1 SV=1+1	F1R1F1 (+1)	col9a3		1	0.21	11.147	8.748	14.221
Coronin-1C-A OS=Danio rerio OX=7955 GN=coro1ca PE=2 SV=1	B0R0D7	coro1ca	53 kDa	1	0.22	9.121	12.636	6.095
Periplakin OS=Danio rerio OX=7955 GN=ppl PE=1 SV=1	A0A0R4IAS2	ppl	207 kDa	1	0.22	101.34	121.502	85.328
Myosin, heavy polypeptide 2, fast muscle-specific OS=Danio rerio OX=7955 GN=myhz2 PE=1 SV=1	Q6IQX1	myhz2	222 kDa	0.19	0.22	442.014	324.275	548.208
60S ribosomal protein L36 OS=Danio rerio OX=7955 GN=rpl36 PE=3 SV=1	Q6Q415	rpl36	12 kDa	1	0.22	24.322	20.412	24.38
Fibrillarin OS=Danio rerio OX=7955 GN=fbl PE=1 SV=1	Q7ZTZ4	fbl	34 kDa	1	0.22	15.201	13.608	26.411
Group of Glutamine amidotransferase-like class 1 domain-containing protein 3A, mitochondrial OS=Danio rerio OX=7955 GN=gatd3a PE=3 SV=1+1	F1QCN0 (+1)	gatd3a		1	0.22	11.147	18.468	10.158
Complex III subunit 8 OS=Danio rerio OX=7955 GN=uqcrq PE=1 SV=1	F1QEJ5	uqcrq	10 kDa	1	0.22	40.536	34.02	42.664
Structural maintenance of chromosomes protein OS=Danio rerio OX=7955 GN=smc2 PE=1 SV=1	B8A5K9	smc2	135 kDa	1	0.22	10.134	12.636	6.095
RNA helicase OS=Danio rerio OX=7955 GN=ddx39aa PE=1 SV=1	A2AWA1	ddx39aa	49 kDa	0.48	0.22	21.281	17.82	27.088
Apolipoprotein Bb, tandem duplicate 1 OS=Danio rerio OX=7955 GN=apobb.1 PE=1 SV=1	Q5TZ29	apobb.1	413 kDa	1	0.22	724.582	706.654	498.764
Heat shock protein 12A OS=Danio rerio OX=7955 GN=hspa12a PE=1 SV=2	F1Q8K1	hspa12a	75 kDa	1	0.22	8.107	6.804	9.142
Pyruvate dehydrogenase E1 component subunit beta OS=Danio rerio OX=7955 GN=pdhb PE=1 SV=1	Q7T368	pdhb	39 kDa	1	0.22	66.885	63.181	55.87
Creatine kinase OS=Danio rerio OX=7955 GN=ckmt1 PE=1 SV=1	Q7ZUN7	ckmt1	47 kDa	0.91	0.22	106.998	95.5	86.598
Uncharacterized protein OS=Danio rerio OX=7955 GN=rap1gds1 PE=1 SV=2	F1RAN8	rap1gds1	49 kDa	1	0.22	13.174	9.72	16.253
2-phospho-D-glycerate hydro-lyase OS=Danio rerio OX=7955 GN=eno1a PE=2 SV=1	Q6IQP5	eno1a	47 kDa	0.86	0.22	172.954	172.209	151.525
Group of Centrin 3 OS=Danio rerio OX=7955 GN=cetn3 PE=4 SV=1+1	F1QTS7 (+1)	cetn3		0.83	0.22	0	1.296	3.047
EH-domain-containing 1a OS=Danio rerio OX=7955 GN=ehd1a PE=1 SV=1	Q6NY81	ehd1a	60 kDa	0.88	0.22	8.614	19.44	14.221
Group of Alanine--tRNA ligase OS=Danio rerio OX=7955 GN=AARS PE=3 SV=1+1	B0S708 (+1)	AARS		1	0.23	28.375	25.272	32.506
Acidic (leucine-rich) nuclear phosphoprotein 32 family, member B OS=Danio rerio OX=7955 GN=anp32b PE=1 SV=1	F1Q4N7	anp32b	29 kDa	0.83	0.23	38.509	36.451	48.759
Group of SWI/SNF-related, matrix-associated, actin-dependent regulator of chromatin, subfamily d, member 3a OS=Danio rerio OX=7955 GN=smarcd3a PE=3 SV=1+1	E9QC50 (+1)	smarcd3a		0.89	0.23	2.027	1.944	5.079
60S ribosomal protein L13 OS=Danio rerio OX=7955 GN=rpl13 PE=2 SV=3	Q90Z10	rpl13	24 kDa	1	0.23	93.233	104.006	83.297
RAD21 cohesin complex component b OS=Danio rerio OX=7955 GN=rad21b PE=3 SV=1	Q1L8E1	rad21b	72 kDa	0.75	0.23	9.121	6.804	5.079
Annexin OS=Danio rerio OX=7955 GN=anxa1d PE=1 SV=2	A0A0G2L5W0	anxa1d	38 kDa	0.75	0.23	6.08	9.72	5.587
CDC5 cell division cycle 5-like (S. pombe) OS=Danio rerio OX=7955 GN=cdc5l PE=1 SV=2	E9QIC1	cdc5l	92 kDa	1	0.23	45.603	37.909	23.364
Stromal antigen 2b OS=Danio rerio OX=7955 GN=stag2b PE=1 SV=1	A0A0R4IZR5	stag2b	147 kDa	1	0.23	11.147	6.804	9.142
Group of Adhesion-regulating molecule 1 OS=Danio rerio OX=7955 GN=adrm1 PE=1 SV=1+2	A8WGS1	adrm1		1	0.23	11.147	6.804	9.142
Group of Purine-rich element-binding protein Ba OS=Danio rerio OX=7955 GN=purba PE=1 SV=1+1	A0A0R4IS70 (+1)	purba		0.75	0.23	10.472	10.692	17.607
Endothelin converting enzyme 2 OS=Danio rerio OX=7955 GN=ece2b PE=1 SV=1	A0A024B5K5	ece2b	86 kDa	1	0.23	6.08	1.944	7.111
sp|Q6IQ97|RBM41_DANRE RNA-binding protein 4.1 OS=Danio rerio OX=7955 GN=rbm4.1 PE=1 SV=1	sp|Q6IQ97|RBM41_DANRERNA-binding protein 4.1 OS=Danio rerio OX=7955 GN=rbm4.1 PE=1 SV=1	rbm4.1		0.92	0.23	55.737	49.087	57.393
Myosin, light chain 10, regulatory OS=Danio rerio OX=7955 GN=myl10 PE=1 SV=1	A0A0R4IKJ0	myl10	19 kDa	0.85	0.23	80.059	102.547	74.662
Exportin 1 (CRM1 homolog, yeast) b OS=Danio rerio OX=7955 GN=xpo1b PE=1 SV=1	A0A2R8RNP8	xpo1b	124 kDa	0.73	0.23	13.681	11.664	9.142
Group of S-formylglutathione hydrolase (Fragment) OS=Danio rerio OX=7955 GN=esd PE=1 SV=1+1	E9QCE9 (+1)	esd		1	0.23	16.214	9.72	13.206
Dolichyl-diphosphooligosaccharide--protein glycosyltransferase subunit 1 OS=Danio rerio OX=7955 GN=rpn1 PE=2 SV=1	Q8AYB9	rpn1	68 kDa	0.52	0.23	42.563	49.573	42.156
40S ribosomal protein S15a OS=Danio rerio OX=7955 GN=rps15a PE=2 SV=1	Q6Q420	rps15a	15 kDa	1	0.23	39.523	25.272	34.538
Group of Novel protein similar to vertebrate phosphatidylinositol binding clathrin assembly protein (PICALM) (Fragment) OS=Danio rerio OX=7955 GN=picalmb PE=3 SV=1+3	B0R0Z7 (+3)	picalmb		0.95	0.23	5.27	5.054	1.828
RNA-binding motif protein 25b OS=Danio rerio OX=7955 GN=rbm25b PE=1 SV=1	A8DZA0	rbm25b	97 kDa	1	0.23	35.469	36.937	29.459
Group of RAN-binding protein 1 OS=Danio rerio OX=7955 GN=ranbp1 PE=1 SV=1+1	Q6NWK3 (+1)	ranbp1		1	0.23	44.59	53.461	38.601
ATPase H+-transporting V1 subunit E1b OS=Danio rerio OX=7955 GN=atp6v1e1b PE=1 SV=1	Q6NWK4	atp6v1e1b	26 kDa	1	0.23	76.005	73.873	58.917
Synaptosome-associated protein 91b OS=Danio rerio OX=7955 GN=snap91b PE=1 SV=2	A0A286Y9N9	snap91b	57 kDa	0.95	0.23	42.056	31.104	35.553
Group of Cell adhesion molecule 1a (Fragment) OS=Danio rerio OX=7955 GN=cadm1a PE=1 SV=1+6	F1QZ51 (+6)	cadm1a		0.93	0.23	9.008	7.128	16.479
Novel protein similar to human proliferation-associated 2G4 protein (PA2G4) OS=Danio rerio OX=7955 GN=pa2g4a PE=1 SV=1	Q8AW82	pa2g4a	43 kDa	0.77	0.23	57.764	38.881	48.251
Group of DNA (cytosine-5-)-methyltransferase OS=Danio rerio OX=7955 GN=dnmt3ba PE=1 SV=1+3	A0A2R9YJL5 (+3)	dnmt3ba		1	0.23	3.04	1.944	7.111
Group of Hbae3 protein OS=Danio rerio OX=7955 GN=hbae3 PE=1 SV=1+1	Q7ZYZ4 (+1)	hbae3		1	0.23	73.978	78.733	50.791
Group of Cypher/ZASP splice variant 2 alpha OS=Danio rerio OX=7955 GN=ldb3a PE=2 SV=1+5	Q4ZGL1 (+5)	ldb3a		0.79	0.23	13.681	23.571	10.666
Tubulin beta chain OS=Danio rerio OX=7955 GN=tubb4bl PE=1 SV=1	F1R4K1	tubb4bl	50 kDa	0.2	0.24	85.609	82.784	105.415
Group of SWI/SNF-related matrix-associated actin-dependent regulator of chromatin subfamily B member 1 OS=Danio rerio OX=7955 GN=smarcb1a PE=1 SV=1+1	A8WG87 (+1)	smarcb1a		1	0.24	3.04	4.86	7.111
B-cell CLL/lymphoma 7 protein family member A OS=Danio rerio OX=7955 GN=bcl7a PE=1 SV=1	A3QK39	bcl7a	22 kDa	1	0.24	11.147	9.72	14.221
Cdkn1a-interacting zinc finger protein 1a OS=Danio rerio OX=7955 GN=ciz1a PE=1 SV=2	A0A0R4ITY1	ciz1a	78 kDa	1	0.24	9.121	12.636	18.285
Crystallin, beta A1b OS=Danio rerio OX=7955 GN=cryba1b PE=1 SV=1	Q6DGY4	cryba1b	23 kDa	1	0.24	23.308	24.3	43.68
Cytochrome c oxidase polypeptide Vb (Fragment) OS=Danio rerio OX=7955 GN=cox5ba PE=1 SV=1	F1R1J3	cox5ba	11 kDa	0.88	0.24	65.871	56.377	43.172
Group of Keratin 18b OS=Danio rerio OX=7955 GN=krt18b PE=1 SV=1+1	Q6NYL7 (+1)	krt18b		0.95	0.24	68.405	67.231	51.468
Nuclear pore complex protein Nup133 OS=Danio rerio OX=7955 GN=nup133 PE=2 SV=1	F1QNV4	nup133	127 kDa	1	0.24	3.04	6.804	2.032
DnaJ (Hsp40) homolog, subfamily C, member 8 OS=Danio rerio OX=7955 GN=dnajc8 PE=1 SV=1	Q1ED27	dnajc8	29 kDa	1	0.24	36.482	40.825	24.38
Cytochrome c oxidase polypeptide Vb OS=Danio rerio OX=7955 GN=cox5b1 PE=1 SV=1	A0A2R8QF52	cox5b1	14 kDa	0.83	0.24	16.214	13.608	9.65
EH-domain containing 1 OS=Danio rerio OX=7955 GN=ehd1b PE=1 SV=1	Q66HW2	ehd1b	60 kDa	0.93	0.24	29.389	50.545	33.522
Nascent polypeptide-associated complex subunit alpha OS=Danio rerio OX=7955 GN=naca PE=1 SV=1	A0A0R4IQN8	naca	105 kDa	1	0.24	84.112	98.173	52.822
Ankyrin 2b, neuronal OS=Danio rerio OX=7955 GN=ank2b PE=4 SV=1	A2BIB9	ank2b	389 kDa	0.86	0.24	30.655	15.552	30.474
Neurofilament light polypeptide OS=Danio rerio OX=7955 GN=neflb PE=2 SV=1	Q29RE8	neflb	65 kDa	0.71	0.24	15.201	16.177	24.766
Elongation factor 1-beta OS=Danio rerio OX=7955 GN=eef1b2 PE=2 SV=1	Q7ZV16	eef1b2	24 kDa	1	0.24	71.952	83.593	66.028
Taxilin beta a OS=Danio rerio OX=7955 GN=txlnba PE=1 SV=2	Q5RIN4	txlnba	91 kDa	1	0.24	9.121	14.58	6.095
CD2-associated protein OS=Danio rerio OX=7955 GN=cd2ap PE=1 SV=1	F1R1N9	cd2ap	73 kDa	1	0.24	3.04	8.748	4.063
Cytochrome c oxidase subunit OS=Danio rerio OX=7955 GN=cox6b1 PE=1 SV=1	Q6DH63	cox6b1	10 kDa	1	0.24	18.241	24.3	14.221
Zgc:55741 OS=Danio rerio OX=7955 GN=sgta PE=2 SV=1	Q7ZUM6	sgta	34 kDa	0.57	0.24	15.201	17.496	20.316
Si:dkey-261m9.12 OS=Danio rerio OX=7955 GN=si:dkey-261m9.12 PE=1 SV=1	E7F5A4	si:dkey-261m9.12	21 kDa	0.43	0.24	10.213	11.281	14.803
Zgc:110380 protein (Fragment) OS=Danio rerio OX=7955 GN=histh1l1 PE=2 SV=1	B5DDP0	histh1l1	22 kDa	0.77	0.24	27.666	25.078	35.655
1-acylglycerol-3-phosphate O-acyltransferase 3 OS=Danio rerio OX=7955 GN=agpat3 PE=2 SV=1	Q7ZWC9	agpat3	44 kDa	1	0.24	4.054	4.86	7.111
Group of MICOS complex subunit mic25a OS=Danio rerio OX=7955 GN=chchd6a PE=1 SV=1+1	A0A2U3TWB2 (+1)	chchd6a		1	0.24	8.107	7.776	11.174
Group of High mobility group box 1a OS=Danio rerio OX=7955 GN=hmgb1a PE=1 SV=1+1	Q6NX86 (+1)	hmgb1a		0.89	0.24	63.169	60.589	75.509
Nucleosome assembly protein 1-like 4b (Fragment) OS=Danio rerio OX=7955 GN=nap1l4b PE=1 SV=1	E9QB27	nap1l4b	21 kDa	1	0.24	21.281	23.328	14.221
Uncharacterized protein OS=Danio rerio OX=7955 PE=1 SV=1	A0A2R8Q449	A0A2R8Q449	118 kDa	1	0.25	17.228	31.104	15.237
Group of UBC core domain-containing protein OS=Danio rerio OX=7955 PE=3 SV=1+2	A0A2R8QIN6	A0A2R8QIN6		0.79	0.25	25.082	24.3	36.315
Group of Uncharacterized protein OS=Danio rerio OX=7955 PE=4 SV=1+1	A0A2R8QHD1 (+1)	A0A2R8QHD1		0.97	0.25	97.624	85.537	93.455
Serine and arginine-rich-splicing factor 9 OS=Danio rerio OX=7955 GN=srsf9 PE=1 SV=1	F1QVC6	srsf9	28 kDa	1	0.25	48.643	42.769	45.712
Peptidase S1 domain-containing protein OS=Danio rerio OX=7955 GN=cfi PE=1 SV=2	A0A0G2L5F9	cfi	48 kDa	1	0.25	8.107	9.72	3.047
Ribosome-binding protein 1b OS=Danio rerio OX=7955 GN=rrbp1b PE=1 SV=1	Q1LXR3	rrbp1b	110 kDa	0.97	0.25	21.788	31.104	15.237
Hemoglobin beta embryonic-3 OS=Danio rerio OX=7955 GN=hbbe3 PE=1 SV=1	A0A2R8QE13	hbbe3	17 kDa	0.56	0.25	19.761	24.786	12.19
Group of SWI/SNF-related, matrix-associated, actin-dependent regulator of chromatin, subfamily c, member 2 OS=Danio rerio OX=7955 GN=smarcc2 PE=4 SV=1+1	E7FFZ4 (+1)	smarcc2		0.85	0.25	45.265	34.344	45.373
Nectin 1b OS=Danio rerio OX=7955 GN=nectin1b PE=2 SV=2	B0JYH6	nectin1b	60 kDa	1	0.25	47.63	32.076	52.822
Complex I-9kD OS=Danio rerio OX=7955 GN=ndufv3 PE=1 SV=1	A0A0R4IUE2	ndufv3	40 kDa	1	0.25	44.59	40.825	26.411
Signal sequence receptor subunit alpha OS=Danio rerio OX=7955 GN=ssr1 PE=2 SV=1	Q8AWW3	ssr1	32 kDa	1	0.25	47.63	46.657	61.965
Sodium/potassium-transporting ATPase subunit beta OS=Danio rerio OX=7955 GN=atp1b2b PE=1 SV=1	Q90Z34	atp1b2b	34 kDa	1	0.25	12.161	7.776	11.174
E4tf1-60 transcription factor OS=Danio rerio OX=7955 GN=gabpa PE=1 SV=1	Q9I9E8	gabpa	51 kDa	1	0.25	7.094	7.776	11.174
Group of ATPase H+-transporting accessory protein 1a OS=Danio rerio OX=7955 GN=atp6ap1a PE=1 SV=1+1	F1R9A7 (+1)	atp6ap1a		1	0.25	2.027	6.804	9.142
CCT-theta OS=Danio rerio OX=7955 GN=cct8 PE=1 SV=1	Q7ZU96	cct8	59 kDa	1	0.25	194.573	197.319	166.593
Fructose-bisphosphate aldolase OS=Danio rerio OX=7955 GN=aldob PE=1 SV=1	A0A2R8QH08	aldob	40 kDa	1	0.25	72.965	92.341	73.139
Group of ATP synthase subunit b OS=Danio rerio OX=7955 GN=atp5pb PE=1 SV=1+1	B8JIS1 (+1)	atp5pb		1	0.25	124.648	118.586	103.613
Group of ER membrane protein complex subunit 10 OS=Danio rerio OX=7955 GN=emc10 PE=1 SV=1+2	F1QB44	emc10		1	0.25	10.134	8.748	11.174
RNA binding motif protein 12B OS=Danio rerio OX=7955 GN=rbm12bb PE=1 SV=2	E7F6E2	rbm12bb	79 kDa	1	0.25	10.134	8.748	11.174
Group of Abl-interactor 1a OS=Danio rerio OX=7955 GN=abi1a PE=1 SV=1+2	A0A2R8QEN6	abi1a		0.84	0.25	2.823	4.027	6.385
60S ribosomal protein L38 OS=Danio rerio OX=7955 GN=rpl38 PE=1 SV=1	Q6DGL9	rpl38	8 kDa	1	0.25	29.389	20.412	28.443
Phosphoglycerate mutase OS=Danio rerio OX=7955 GN=pgam1b PE=1 SV=1	B8A4H6	pgam1b	29 kDa	0.43	0.25	15.877	15.066	9.312
Group of Serine/threonine protein phosphatase 2A regulatory subunit OS=Danio rerio OX=7955 GN=ppp2r5b PE=3 SV=1+1	A0A2R8QJA2 (+1)	ppp2r5b		1	0.25	5.067	2.916	5.079
Group of Platelet-activating factor acetylhydrolase, isoform Ib, gamma subunit OS=Danio rerio OX=7955 GN=pafah1b3 PE=1 SV=1+1	A0A2R8QMI4 (+1)	pafah1b3		1	0.25	4.054	2.916	5.079
Nuclear receptor coactivator 5 OS=Danio rerio OX=7955 GN=ncoa5 PE=1 SV=1	Q66HY6	ncoa5	54 kDa	1	0.25	5.067	2.916	5.079
PRP4 pre-mRNA-processing factor 4 homolog (yeast) OS=Danio rerio OX=7955 GN=prpf4 PE=1 SV=1	Q6PH45	prpf4	57 kDa	1	0.25	3.04	2.916	5.079
60 kDa chaperonin OS=Danio rerio OX=7955 GN=hspd1 PE=1 SV=1	Q803B0	hspd1	61 kDa	1	0.25	154.037	186.627	157.451
Methyl-CpG-binding domain protein 3b OS=Danio rerio OX=7955 GN=mbd3b PE=1 SV=1	A0A2R8QPC3	mbd3b	30 kDa	0.52	0.25	2.702	2.43	5.756
Mbd3b protein OS=Danio rerio OX=7955 GN=mbd3b PE=2 SV=1	Q7ZZR0	mbd3b	27 kDa	0.52	0.25	3.716	2.43	5.756
Si:dkey-222f2.1 OS=Danio rerio OX=7955 GN=si:dkey-222f2.1 PE=1 SV=1	F1RDG4	si:dkey-222f2.1	50 kDa	0.77	0.25	60.973	80.677	66.197
Gna13a protein OS=Danio rerio OX=7955 GN=gna13a PE=2 SV=1	Q4VBH5	gna13a	44 kDa	1	0.25	13.174	15.552	20.316
Group of Apoptosis-inducing factor mitochondrion-associated 1 OS=Danio rerio OX=7955 GN=aifm1 PE=1 SV=1+1	A2BGE5 (+1)	aifm1		1	0.25	19.255	29.16	23.364
Stathmin OS=Danio rerio OX=7955 GN=stmn1b PE=1 SV=1	Q568Q7	stmn1b	17 kDa	1	0.25	51.683	58.321	46.727
Group of Rab GDP dissociation inhibitor OS=Danio rerio OX=7955 GN=gdi1 PE=1 SV=1+1	A2AR68 (+1)	gdi1		0.88	0.25	66.885	66.583	78.726
Neurobeachin a OS=Danio rerio OX=7955 GN=nbeaa PE=1 SV=2	E7EZD1	nbeaa	332 kDa	1	0.26	6.08	5.832	9.142
Group of Lyric-like OS=Danio rerio OX=7955 GN=mtdha PE=2 SV=2+1	Q6NUU0 (+1)	mtdha		1	0.26	25.335	34.993	23.364
Group of General vesicular transport factor p115 OS=Danio rerio OX=7955 GN=uso1 PE=1 SV=1+2	Q7ZW40	uso1		1	0.26	36.482	64.153	71.107
Heat shock cognate 70 OS=Danio rerio OX=7955 GN=hsc70 PE=1 SV=1	Q6PGX4	hsc70	71 kDa	0.43	0.26	135.847	139.695	119.832
Group of RAB11B, member RAS oncogene family, b OS=Danio rerio OX=7955 GN=rab11bb PE=2 SV=1+1	Q6DGU2 (+1)	rab11bb		0.76	0.26	28.037	28.188	35.553
Group of 40S ribosomal protein S26 OS=Danio rerio OX=7955 GN=rps26 PE=2 SV=1+2	Q6P6E2	rps26		1	0.26	23.308	24.3	19.3
Group of C-terminal binding protein 1 OS=Danio rerio OX=7955 GN=ctbp1 PE=2 SV=1+1	Q7ZU55 (+1)	ctbp1		0.82	0.26	17.819	15.876	20.147
Group of Adenylate kinase 2, mitochondrial OS=Danio rerio OX=7955 GN=ak2 PE=1 SV=1+1	A0A0F6PK88 (+1)	ak2		1	0.26	22.295	17.496	14.221
Group of Mitochondrial import inner membrane translocase subunit TIM50 OS=Danio rerio OX=7955 GN=timm50 PE=1 SV=1+1	F1QCT0 (+1)	timm50		1	0.26	5.067	6.804	9.142
Caveolin OS=Danio rerio OX=7955 GN=cav3 PE=1 SV=1	Q6YLH7	cav3	17 kDa	1	0.26	9.121	6.804	9.142
Ferritin OS=Danio rerio OX=7955 GN=fth1b PE=1 SV=1	Q66HX7	fth1b	21 kDa	1	0.26	11.147	5.832	10.158
Peptidylprolyl isomerase D OS=Danio rerio OX=7955 GN=ppid PE=1 SV=1	Q6IQL7	ppid	41 kDa	1	0.26	21.281	17.496	23.364
Synaptosomal-associated protein 25-A OS=Danio rerio OX=7955 GN=snap25a PE=2 SV=1	Q5TZ66	snap25a	23 kDa	0.81	0.26	187.479	192.459	153.388
Otolith matrix protein 1 OS=Danio rerio OX=7955 GN=otomp PE=2 SV=1	Q0VIL3	otomp	41 kDa	1	0.26	8.107	4.86	7.111
Zgc:111960 protein OS=Danio rerio OX=7955 GN=homer2 PE=2 SV=1	B0JZL8	homer2	39 kDa	1	0.26	2.027	4.86	7.111
S-antigen; retina and pineal gland (arrestin) a OS=Danio rerio OX=7955 GN=saga PE=1 SV=1	Q6NUV2	saga	44 kDa	1	0.26	14.188	6.804	13.206
Group of Complement component 1 Q subcomponent-binding protein, mitochondrial OS=Danio rerio OX=7955 GN=c1qbp PE=1 SV=1+1	F1R3F7 (+1)	c1qbp		1	0.26	54.724	50.545	38.601
Group of Myosin, heavy polypeptide 1, skeletal muscle OS=Danio rerio OX=7955 GN=myhz1.1 PE=2 SV=1+1	B3DJM6 (+1)	myhz1.1		0.33	0.26	988.491	757.517	1220.52
Group of Nucb2b protein OS=Danio rerio OX=7955 GN=nucb2b PE=1 SV=1+1	Q6NX06 (+1)	nucb2b		0.83	0.26	5.067	8.748	4.063
PRP40 pre-mRNA processing factor 40 homolog A (Yeast) OS=Danio rerio OX=7955 GN=prpf40a PE=1 SV=1	Q7ZUE4	prpf40a	98 kDa	1	0.26	10.134	16.524	10.158
Annexin OS=Danio rerio OX=7955 GN=anxa1c PE=1 SV=1	Q804H0	anxa1c	38 kDa	0.95	0.26	33.442	34.02	19.808
Group of Glucosidase 2 subunit beta OS=Danio rerio OX=7955 GN=prkcsh PE=1 SV=1+1	F1RBW3 (+1)	prkcsh		1	0.26	22.295	17.496	23.364
Myosin, heavy polypeptide 1.3, skeletal muscle OS=Danio rerio OX=7955 GN=myhz1.3 PE=1 SV=1	B8A569	myhz1.3	222 kDa	0.17	0.26	448.946	338.063	555.371
Actinodin1 OS=Danio rerio OX=7955 GN=and1 PE=1 SV=2	E7F5V5	and1	64 kDa	1	0.26	17.228	17.496	26.411
Axonal membrane protein GAP-43 OS=Danio rerio OX=7955 GN=gap43 PE=2 SV=1	Q6DG93	gap43	21 kDa	0.6	0.26	29.389	28.188	17.777
Group of SWI/SNF related, matrix associated, actin dependent regulator of chromatin, subfamily a, member 5 OS=Danio rerio OX=7955 GN=smarca5 PE=2 SV=1+1	A2RUY6 (+1)	smarca5		1	0.26	19.255	9.72	16.253
Group of Zgc:66479 OS=Danio rerio OX=7955 GN=zgc:66479 PE=1 SV=1+1	F1Q9S3 (+1)	zgc:66479		1	0.26	9.121	20.412	9.142
Filamin C, gamma a (actin-binding protein 280) OS=Danio rerio OX=7955 GN=flnca PE=1 SV=1	E7F1L7	flnca	292 kDa	0.86	0.26	13.512	14.256	4.063
RAB5A, member RAS oncogene family OS=Danio rerio OX=7955 GN=rab5aa PE=1 SV=1	Q7ZUW5	rab5aa	23 kDa	0.63	0.26	6.925	5.508	7.449
Zgc:153534 OS=Danio rerio OX=7955 GN=abi1b PE=2 SV=1	Q08C61	abi1b	53 kDa	0.73	0.26	9.048	10.414	4.499
Fructose-bisphosphate aldolase OS=Danio rerio OX=7955 GN=aldocb PE=2 SV=1	B2GP30	aldocb	39 kDa	1	0.26	143.903	125.39	137.135
Citrate synthase, mitochondrial OS=Danio rerio OX=7955 GN=cs PE=2 SV=1	Q7ZVY5	cs	52 kDa	1	0.26	46.616	53.461	69.075
FXYD domain-containing ion transport regulator OS=Danio rerio OX=7955 GN=fxyd6 PE=1 SV=1	F1QK04	fxyd6	11 kDa	1	0.26	20.268	15.552	29.459
Enoyl-CoA hydratase OS=Danio rerio OX=7955 GN=hadhab PE=1 SV=1	F1QYX8	hadhab	83 kDa	0.61	0.27	21.788	24.948	18.623
Smndc1 protein OS=Danio rerio OX=7955 GN=smndc1 PE=2 SV=1	B2GRC5	smndc1	27 kDa	1	0.27	17.228	15.552	21.332
Phosphatidylinositol transfer protein, alpha OS=Danio rerio OX=7955 GN=pitpnaa PE=1 SV=1	Q803U3	pitpnaa	32 kDa	1	0.27	2.027	4.86	7.111
Carboxylic ester hydrolase (Fragment) OS=Danio rerio OX=7955 GN=ces2b PE=2 SV=1	A8WGC0	ces2b	57 kDa	0.58	0.27	2.027	2.43	3.555
Group of Troponin T2d, cardiac OS=Danio rerio OX=7955 GN=tnnt2d PE=1 SV=1+1	F1QBR1 (+1)	tnnt2d		0.51	0.27	7.702	6.999	10.813
Group of Slow myosin heavy chain 2 OS=Danio rerio OX=7955 GN=smyhc2 PE=1 SV=1+2	A0A0N4STT5	smyhc2		0.36	0.27	119.932	80.18	222.162
Group of Slow myosin heavy chain 1 OS=Danio rerio OX=7955 GN=smyhc1 PE=2 SV=1+1	A0MQ61 (+1)	smyhc1		0.31	0.27	82.606	59.352	155.938
Peptidylprolyl isomerase OS=Danio rerio OX=7955 GN=fkbp1aa PE=1 SV=1	Q6PBJ8	fkbp1aa	12 kDa	1	0.27	40.536	42.769	53.838
Paraspeckle component 1 OS=Danio rerio OX=7955 GN=pspc1 PE=2 SV=1	Q1JPY8	pspc1	58 kDa	0.62	0.27	4.814	7.776	3.301
Rac family small GTPase 1a OS=Danio rerio OX=7955 GN=rac1a PE=1 SV=1	Q7ZSZ9	rac1a	22 kDa	0.53	0.27	6.688	5.443	6.998
Eukaryotic translation initiation factor 3, subunit F (Fragment) OS=Danio rerio OX=7955 GN=eif3f PE=1 SV=1	R4GEX4	eif3f	31 kDa	1	0.27	24.322	22.356	29.459
Group of V-type proton ATPase subunit H OS=Danio rerio OX=7955 GN=atp6v1h PE=1 SV=1+1	B0R0V8 (+1)	atp6v1h		1	0.27	38.509	37.909	50.791
Group of Aspartyl aminopeptidase OS=Danio rerio OX=7955 GN=dnpep PE=1 SV=1+2	F1QRP8	dnpep		1	0.27	5.067	3.888	7.111
Ribosomal protein L3 OS=Danio rerio OX=7955 GN=rpl3 PE=1 SV=1	Q5BJJ2	rpl3	46 kDa	1	0.27	81.072	68.041	87.36
Myotrophin OS=Danio rerio OX=7955 GN=mtpn PE=3 SV=1	Q7T2B9	mtpn	13 kDa	1	0.27	24.322	30.132	24.38
Group of Butyryl-CoA dehydrogenase OS=Danio rerio OX=7955 GN=ivd PE=1 SV=1+2	Q8AW60	ivd		1	0.27	11.147	5.832	11.174
Creatine kinase OS=Danio rerio OX=7955 GN=ckba PE=1 SV=1	Q08BV6	ckba	43 kDa	0.66	0.27	46.414	58.078	64.453
Eukaryotic translation initiation factor 4E class I third member OS=Danio rerio OX=7955 GN=eif4e1c PE=2 SV=1	D7REL4	eif4e1c	25 kDa	1	0.27	9.121	8.748	12.19
Arginine and glutamate-rich protein 1-B OS=Danio rerio OX=7955 GN=arglu1b PE=2 SV=1	Q7ZVW9	arglu1b	33 kDa	0.75	0.27	0	3.402	4.063
Myosin heavy chain 7 OS=Danio rerio OX=7955 GN=myh7 PE=1 SV=1	F1QZW1	myh7	223 kDa	0.12	0.27	34.826	24.613	58.413
sp|Q8UUR3|CYGB1_DANRE Cytoglobin-1 OS=Danio rerio OX=7955 GN=cygb1 PE=2 SV=2	sp|Q8UUR3|CYGB1_DANRECytoglobin-1 OS=Danio rerio OX=7955 GN=cygb1 PE=2 SV=2	cygb1		1	0.27	3.04	3.888	7.111
Uncharacterized protein OS=Danio rerio OX=7955 GN=eml4 PE=1 SV=1	A0A2R8Q8V9	eml4	105 kDa	1	0.27	3.04	3.888	7.111
Hydroxyacyl-CoA dehydrogenase OS=Danio rerio OX=7955 GN=hadh PE=1 SV=1	Q6DI22	hadh	33 kDa	1	0.27	11.147	10.692	17.269
ELKS/RAB6-interacting/CAST family member 2 OS=Danio rerio OX=7955 GN=erc2 PE=1 SV=2	A0A0R4IL25	erc2	113 kDa	0.61	0.27	22.717	15.795	20.909
Apolipoprotein Ba OS=Danio rerio OX=7955 GN=apoba PE=1 SV=1	E7FBD3	apoba	496 kDa	1	0.27	109.447	106.922	81.265
Si:dkeyp-113d7.4 protein (Fragment) OS=Danio rerio OX=7955 GN=krtt1c19e PE=2 SV=1	Q567X5	krtt1c19e	52 kDa	0.4	0.27	42.304	47.985	34.03
Amino acid transporter OS=Danio rerio OX=7955 GN=slc1a2b PE=1 SV=1	D7RVR7	slc1a2b	57 kDa	1	0.27	105.394	95.257	77.202
Add3a protein OS=Danio rerio OX=7955 GN=add3a PE=2 SV=1	Q7ZVW4	add3a	73 kDa	0.92	0.27	3.547	3.888	8.634
Prefoldin subunit 1 OS=Danio rerio OX=7955 GN=pfdn1 PE=2 SV=1	Q5D016	pfdn1	14 kDa	1	0.27	31.415	33.048	26.411
DNA topoisomerase 2 OS=Danio rerio OX=7955 GN=top2b PE=1 SV=1	Q1LUT2	top2b	182 kDa	1	0.27	26.348	10.692	20.316
Thioredoxin-related transmembrane protein 2-B OS=Danio rerio OX=7955 GN=tmx2b PE=2 SV=1	Q6IQC7	tmx2b	36 kDa	1	0.27	6.08	2.916	5.079
Retinoschisin 1a OS=Danio rerio OX=7955 GN=rs1a PE=1 SV=1	Q6DH01	rs1a	26 kDa	1	0.27	1.013	2.916	5.079
WD repeat-containing protein 18 OS=Danio rerio OX=7955 GN=wdr18 PE=2 SV=1	B2GT94	wdr18	47 kDa	1	0.27	5.067	5.832	11.174
Synaptic vesicle glycoprotein 2Bb OS=Danio rerio OX=7955 GN=sv2bb PE=1 SV=1	X1WCQ3	sv2bb	78 kDa	0.75	0.28	0	2.43	4.063
ELAV-like protein OS=Danio rerio OX=7955 GN=elavl3 PE=1 SV=1	Q6P105	elavl3	39 kDa	0.59	0.28	47.377	52.294	43.172
Small nuclear ribonucleoprotein-associated protein OS=Danio rerio OX=7955 GN=snrpb PE=1 SV=1	Q9I9E5	snrpb	24 kDa	1	0.28	28.375	19.44	26.411
Malate dehydrogenase OS=Danio rerio OX=7955 GN=mdh2 PE=1 SV=1	Q7T334	mdh2	35 kDa	1	0.28	83.099	81.649	101.581
Group of ADP-ribosylation factor 5 OS=Danio rerio OX=7955 GN=arf5 PE=2 SV=1+1	Q7ZUW4 (+1)	arf5		0.78	0.28	25.673	18.468	28.273
Cis-Golgi matrix protein GM130 OS=Danio rerio OX=7955 GN=golga2 PE=1 SV=1	A1IH00	golga2	118 kDa	1	0.28	14.188	12.636	8.127
E3 ubiquitin protein ligase OS=Danio rerio OX=7955 GN=rnf20 PE=1 SV=1	F1R926	rnf20	116 kDa	1	0.28	8.107	9.72	15.237
Cytochrome b-c1 complex subunit Rieske, mitochondrial OS=Danio rerio OX=7955 GN=uqcrfs1 PE=1 SV=1	A7MCR1	uqcrfs1	30 kDa	0.58	0.28	18.241	18.954	24.38
Regulation of nuclear pre-mRNA domain-containing 1B OS=Danio rerio OX=7955 GN=rprd1b PE=1 SV=1	Q7ZUK9	rprd1b	38 kDa	1	0.28	11.147	19.44	13.206
Group of NADH dehydrogenase [ubiquinone] 1 alpha subcomplex subunit 6 OS=Danio rerio OX=7955 GN=ndufa6 PE=1 SV=1+1	F1RBK6 (+1)	ndufa6		1	0.28	25.335	13.608	5.079
Zgc:63505 OS=Danio rerio OX=7955 GN=stoml2 PE=2 SV=1	Q7SY50	stoml2	39 kDa	0.62	0.28	10.641	8.748	12.19
Doublecortin-like kinase 1b OS=Danio rerio OX=7955 GN=dclk1b PE=4 SV=2	F1QB18	dclk1b	82 kDa	1	0.28	10.134	7.776	11.174
DNA-(apurinic or apyrimidinic site) endonuclease OS=Danio rerio OX=7955 GN=apex1 PE=1 SV=1	A0MTA1	apex1	35 kDa	1	0.28	41.549	34.993	52.822
Small ubiquitin-related modifier 3-like OS=Danio rerio OX=7955 GN=sumo3l PE=3 SV=1	Q6NV25	sumo3l	11 kDa	0.83	0.28	27.869	35.965	29.459
Group of Leukocyte cell derived chemotaxin 1 OS=Danio rerio OX=7955 GN=cnmd PE=2 SV=1+1	Q6NYX5 (+1)	cnmd		1	0.28	6.08	4.86	10.158
Ribosomal protein S10 OS=Danio rerio OX=7955 GN=rps10 PE=1 SV=1	Q7T1J9	rps10	19 kDa	1	0.28	74.992	71.929	62.98
Dystrophin OS=Danio rerio OX=7955 GN=dmd PE=1 SV=1	F1R0H8	dmd	417 kDa	1	0.28	5.067	5.832	14.221
Group of Secretogranin III OS=Danio rerio OX=7955 GN=scg3 PE=1 SV=1+1	A0A2R8QF03 (+1)	scg3		1	0.28	16.214	13.608	8.127
Group of SH3 domain-binding glutamate-rich protein (Fragment) OS=Danio rerio OX=7955 GN=sh3bgr PE=3 SV=1+1	R4GED3 (+1)	sh3bgr		1	0.28	13.174	7.776	14.221
Group of Ube2l3l protein (Fragment) OS=Danio rerio OX=7955 GN=ube2l3b PE=2 SV=1+3	Q6PH42 (+3)	ube2l3b		0.73	0.28	8.445	11.664	17.269
Fatty acid binding protein 11a OS=Danio rerio OX=7955 GN=fabp4a PE=1 SV=1	Q66I80	fabp4a	15 kDa	1	0.28	26.348	18.468	31.49
NADH dehydrogenase [ubiquinone] iron-sulfur protein 4, mitochondrial OS=Danio rerio OX=7955 GN=ndufs4 PE=1 SV=1	Q502E4	ndufs4	19 kDa	1	0.28	28.375	30.132	26.411
40S ribosomal protein S6 OS=Danio rerio OX=7955 GN=rps6 PE=1 SV=1	Q6DHL6	rps6	29 kDa	1	0.28	37.496	45.685	40.633
Plexin A1a OS=Danio rerio OX=7955 GN=plxna1a PE=1 SV=2	A0A140LGG1	plxna1a	212 kDa	0.57	0.28	6.708	2.222	11.609
3-monooxygenase/tryptophan 5-monooxygenase activation protein, gamma polypeptide 2 OS=Danio rerio OX=7955 GN=ywhag2 PE=1 SV=1	E7F354	ywhag2	28 kDa	0.4	0.28	67.294	66.814	57.391
Myosin, heavy chain b OS=Danio rerio OX=7955 GN=myhb PE=1 SV=2	F1QVX3	myhb	223 kDa	0.33	0.28	221.511	140.645	350.815
Complex I-B12 OS=Danio rerio OX=7955 GN=ndufb3 PE=1 SV=1	Q6P119	ndufb3	11 kDa	1	0.29	4.054	5.832	9.142
Novel protein similar to H.sapiens PRKRA, protein kinase, interferon-inducible double stranded RNA dependent activator (PRKRA, zgc:162619) OS=Danio rerio OX=7955 GN=prkra PE=3 SV=1	B0V3F9	prkra	31 kDa	1	0.29	26.348	19.44	11.174
Group of Myozenin 1b (Fragment) OS=Danio rerio OX=7955 GN=myoz1b PE=1 SV=1+1	E9QGC9 (+1)	myoz1b		0.7	0.29	20.606	37.909	12.867
60S ribosomal protein L27a OS=Danio rerio OX=7955 GN=rpl27a PE=2 SV=1	Q6P2M0	rpl27a	17 kDa	1	0.29	23.308	20.412	14.221
Group of Chymotrypsin-like elastase family member 1, tandem duplicate 6 OS=Danio rerio OX=7955 GN=cela1.6 PE=1 SV=1+1	A0A2R8RMN0 (+1)	cela1.6		1	0.29	7.094	5.832	13.206
Glutamate decarboxylase 2 OS=Danio rerio OX=7955 GN=gad2 PE=1 SV=1	F1R9E8	gad2	65 kDa	1	0.29	5.067	6.804	10.158
Group of Zgc:112265 OS=Danio rerio OX=7955 GN=itih3b.2 PE=2 SV=1+1	Q4QRH6 (+1)	itih3b.2		1	0.29	6.08	4.86	8.127
Guanidinoacetate N-methyltransferase OS=Danio rerio OX=7955 GN=gamt PE=2 SV=1	A8E5I0	gamt	27 kDa	1	0.29	4.054	7.776	14.221
H1.0 linker histone OS=Danio rerio OX=7955 GN=h1-0 PE=1 SV=1	Q6NYV3	h1-0	21 kDa	0.83	0.29	24.997	24.3	29.12
Group of NADH-ubiquinone oxidoreductase chain 1 OS=Danio rerio OX=7955 GN=ND1 PE=3 SV=1+2	A0A0U2NDI4	ND1		1	0.29	7.094	2.916	6.095
C-terminal peptide (Fragment) OS=Danio rerio OX=7955 GN=scg5 PE=3 SV=3	A0A0J9YJ73	scg5	13 kDa	1	0.29	5.067	2.916	6.095
Tropomyosin 3 OS=Danio rerio OX=7955 GN=tpm3 PE=1 SV=1	Q6P0W3	tpm3	33 kDa	0.37	0.29	132.586	110.143	135.685
V-type proton ATPase subunit F OS=Danio rerio OX=7955 GN=atp6v1f PE=1 SV=1	Q6DRK0	atp6v1f	13 kDa	1	0.29	23.308	15.552	24.38
40S ribosomal protein S17 OS=Danio rerio OX=7955 GN=zgc:114188 PE=1 SV=1	Q5BJA1	zgc:114188	15 kDa	0.93	0.29	33.442	32.562	18.793
Group of SEC63 homolog, protein translocation regulator OS=Danio rerio OX=7955 GN=sec63 PE=1 SV=1+1	F1QGI2 (+1)	sec63		1	0.29	1.013	3.888	9.142
Myoglobin OS=Danio rerio OX=7955 GN=mb PE=2 SV=3	Q6VN46	mb	16 kDa	1	0.29	30.402	30.132	38.601
Group of Myosin heavy chain 7-like OS=Danio rerio OX=7955 GN=myh7l PE=1 SV=1+1	A0A2R8QM44 (+1)	myh7l		0.29	0.29	68.04	46.662	121.052
Group of RNA-binding fox-1 homolog 2 OS=Danio rerio OX=7955 GN=rbfox2 PE=1 SV=1+1	F1QZC1 (+1)	rbfox2		0.76	0.29	5.646	4.86	9.142
Group of Spectrin beta chain OS=Danio rerio OX=7955 GN=sptb PE=1 SV=1+1	F1QQE5 (+1)	sptb		0.88	0.29	19.559	16.524	29.899
Group of Lipase maturation factor OS=Danio rerio OX=7955 GN=lmf2b PE=1 SV=1+1	F1Q4Q4 (+1)	lmf2b		1	0.29	3.04	2.916	6.095
Septin OS=Danio rerio OX=7955 GN=sept5a PE=1 SV=3	F1QPB5	sept5a	48 kDa	0.83	0.29	5.067	4.86	9.142
Spliceosome-associated factor 1, recruiter of U4/U6.U5 tri-snRNP OS=Danio rerio OX=7955 GN=sart1 PE=1 SV=1	Q6DG11	sart1	89 kDa	1	0.29	30.402	25.272	17.269
Group of Kilon OS=Danio rerio OX=7955 GN=negr1 PE=1 SV=1+1	A0A4W4 (+1)	negr1		1	0.29	9.121	6.804	18.285
Uncharacterized protein OS=Danio rerio OX=7955 GN=eps15l1a PE=4 SV=1	A0A2R8RHR6	eps15l1a	103 kDa	1	0.3	44.59	41.797	59.933
Stomatin (EPB72)-like 2 OS=Danio rerio OX=7955 GN=stoml2 PE=1 SV=1	A0A0R4IYU4	stoml2	39 kDa	0.62	0.3	2.534	2.916	6.095
Small nuclear ribonucleoprotein polypeptide A' OS=Danio rerio OX=7955 GN=snrpa1 PE=1 SV=1	F1R300	snrpa1	31 kDa	1	0.3	61.818	48.601	61.965
160 kDa neurofilament protein OS=Danio rerio OX=7955 GN=nefmb PE=1 SV=1	B0S553	nefmb	82 kDa	0.8	0.3	20.471	32.782	39.834
Keratin, type II cytoskeletal 8 OS=Danio rerio OX=7955 GN=krt8 PE=1 SV=1	Q6NWF6	krt8	58 kDa	0.75	0.3	223.979	237.738	168.032
Group of Creatine kinase OS=Danio rerio OX=7955 GN=ckmt2b PE=2 SV=1+1	Q6PC86 (+1)	ckmt2b		0.79	0.3	38.678	43.903	33.691
Group of Guanine nucleotide binding protein (G protein), beta polypeptide 2-like 1 OS=Danio rerio OX=7955 GN=rack1 PE=2 SV=1+1	A7E2L4 (+1)	rack1		1	0.3	94.246	74.845	88.376
T-complex protein 1 subunit gamma OS=Danio rerio OX=7955 GN=cct3 PE=1 SV=1	Q7T2P2	cct3	60 kDa	1	0.3	125.662	141.914	125.961
Kinesin-like protein OS=Danio rerio OX=7955 GN=kif5c PE=1 SV=1	B0S8J1	kif5c	114 kDa	0.6	0.3	5.067	7.452	4.063
Tropomodulin 2 OS=Danio rerio OX=7955 GN=tmod2 PE=1 SV=1	F1QJZ6	tmod2	39 kDa	1	0.3	52.697	30.132	37.585
Myelin expression factor 2 OS=Danio rerio OX=7955 GN=myef2 PE=2 SV=1	Q32PS6	myef2	60 kDa	1	0.3	41.549	36.937	48.759
Group of Slow myosin heavy chain 3 (Fragment) OS=Danio rerio OX=7955 GN=smyhc3 PE=2 SV=1+1	A8WBZ8 (+1)	smyhc3		0.22	0.3	68.166	46.404	124.057
Keratin type 1 c19e OS=Danio rerio OX=7955 GN=krtt1c19e PE=1 SV=1	Q1LXJ9	krtt1c19e	50 kDa	0.49	0.3	66.626	71.313	47.235
RNA helicase OS=Danio rerio OX=7955 GN=eif4a1a PE=1 SV=1	Q802C9	eif4a1a	46 kDa	0.8	0.3	59.284	84.565	70.599
Group of Cytoplasmic FMR1-interacting protein OS=Danio rerio OX=7955 GN=cyfip2 PE=1 SV=1+1	A5A5E1 (+1)	cyfip2		0.86	0.3	18.748	12.636	21.332
Zgc:110425 OS=Danio rerio OX=7955 GN=zgc:110425 PE=2 SV=1	Q503M9	zgc:110425	20 kDa	0.41	0.3	23.252	23.868	30.869
Group of Adenosylhomocysteinase OS=Danio rerio OX=7955 GN=ahcyl1 PE=2 SV=1+1	Q49S42 (+1)	ahcyl1		0.75	0.3	4.054	6.804	2.709
Cell cycle-associated protein 1b OS=Danio rerio OX=7955 GN=caprin1b PE=1 SV=1	A5WVQ1	caprin1b	77 kDa	0.81	0.3	16.468	11.907	15.237
Microtubule-associated protein, RP/EB family, member 3a OS=Danio rerio OX=7955 GN=mapre3a PE=1 SV=1	Q4V903	mapre3a	30 kDa	0.58	0.3	4.343	2.152	5.406
Hsp70 OS=Danio rerio OX=7955 GN=hsp70.3 PE=3 SV=1	Q9IAC1	hsp70.3	72 kDa	0.4	0.3	40.671	35.041	38.482
Rhodopsin kinase grk7a OS=Danio rerio OX=7955 GN=grk7a PE=1 SV=2	Q49HM9	grk7a	62 kDa	1	0.3	23.308	14.58	20.316
Cytochrome b-c1 complex subunit 7 OS=Danio rerio OX=7955 GN=uqcrb PE=1 SV=1	I3IS20	uqcrb	10 kDa	0.6	0.3	13.681	12.636	18.285
Trk-fused protein OS=Danio rerio OX=7955 GN=tfg PE=2 SV=1	Q802X1	tfg	42 kDa	1	0.3	5.067	4.86	6.095
Group of Collagen type XI alpha-1a OS=Danio rerio OX=7955 GN=col11a1a PE=2 SV=1+2	D6MUD2	col11a1a		0.97	0.3	9.881	12.393	19.046
Periostin, osteoblast specific factor OS=Danio rerio OX=7955 GN=postnb PE=2 SV=1	A0JMK0	postnb	83 kDa	1	0.31	36.482	29.16	36.569
Group of Rac family small GTPase 2 OS=Danio rerio OX=7955 GN=rac2 PE=1 SV=1+1	A2BHI1 (+1)	rac2		0.54	0.31	4.256	6.026	2.483
Retinol binding protein OS=Danio rerio OX=7955 GN=rbp4 PE=1 SV=1	Q9PT95	rbp4	22 kDa	1	0.31	25.335	15.552	21.332
Cell adhesion molecule NCAM OS=Danio rerio OX=7955 GN=ncam1a PE=1 SV=1	Q90YM1	ncam1a	93 kDa	0.62	0.31	87.153	98.173	76.186
Succinate--CoA ligase [GDP-forming] subunit beta, mitochondrial OS=Danio rerio OX=7955 GN=suclg2 PE=3 SV=1	F1R7X5	suclg2	46 kDa	1	0.31	18.241	27.216	22.348
VAMP (vesicle-associated membrane protein)-associated protein B and C OS=Danio rerio OX=7955 GN=vapb PE=1 SV=1	Q6P2B0	vapb	27 kDa	1	0.31	27.362	28.188	32.506
Crystallin gamma EM2-8 OS=Danio rerio OX=7955 GN=crygm2d8 PE=1 SV=2	Q6DGX6	crygm2d8	22 kDa	0.69	0.31	11.654	12.393	17.015
Chromobox homolog 1b (HP1 beta homolog Drosophila) OS=Danio rerio OX=7955 GN=cbx1b PE=2 SV=1	Q6IQ71	cbx1b	23 kDa	0.75	0.31	17.988	22.842	18.031
Group of Cell adhesion molecule 1b (Fragment) OS=Danio rerio OX=7955 GN=cadm1b PE=3 SV=2+1	F1QD76 (+1)	cadm1b		0.69	0.31	9.233	6.48	11.964
Group of Sb:cb283 protein (Fragment) OS=Danio rerio OX=7955 GN=sb:cb283 PE=2 SV=1+2	Q32LS3	sb:cb283		1	0.31	28.375	25.272	33.522
Cone transducin alpha subunit OS=Danio rerio OX=7955 GN=gnat2 PE=1 SV=1	Q90WX5	gnat2	40 kDa	0.93	0.31	74.992	67.069	90.661
TSC22 domain family, member 1 (Fragment) OS=Danio rerio OX=7955 GN=tsc22d1 PE=1 SV=1	F1R1Z6	tsc22d1	86 kDa	1	0.31	7.094	8.748	4.063
Group of Calpain inhibitor OS=Danio rerio OX=7955 GN=cast PE=2 SV=1+1	A0A2H4R0I5 (+1)	cast		1	0.31	24.322	28.188	19.3
Glutamate receptor OS=Danio rerio OX=7955 GN=si:ch211-251b21.1 PE=1 SV=1	B8JLR6	si:ch211-251b21.1	50 kDa	1	0.31	105.394	104.006	126.977
Solute carrier family 32 (GABA vesicular transporter), member 1 OS=Danio rerio OX=7955 GN=slc32a1 PE=1 SV=1	A1L1T3	slc32a1	58 kDa	1	0.31	7.094	4.86	9.142
Proteasome (Prosome, macropain) 26S subunit, ATPase, 1b OS=Danio rerio OX=7955 GN=psmc1b PE=1 SV=1	Q6IQ72	psmc1b	49 kDa	0.57	0.31	46.11	46.171	30.474
Si:ch211-197h24.6 OS=Danio rerio OX=7955 GN=si:ch211-197h24.6 PE=1 SV=1	E9QIZ1	si:ch211-197h24.6	43 kDa	1	0.31	17.228	19.44	30.474
Myozenin 1b OS=Danio rerio OX=7955 GN=myoz1b PE=1 SV=1	A0A286Y919	myoz1b	29 kDa	0.41	0.31	12.836	22.356	9.481
Microsomal triglyceride transfer protein large subunit OS=Danio rerio OX=7955 GN=mttp PE=1 SV=1	A0A0R4IVV0	mttp	97 kDa	1	0.31	9.121	7.776	4.063
Programmed cell death 6 OS=Danio rerio OX=7955 GN=pdcd6 PE=1 SV=1	Q7T3D5	pdcd6	22 kDa	1	0.31	4.054	7.776	4.063
Group of Manf (Fragment) OS=Danio rerio OX=7955 GN=manf PE=2 SV=1+2	A0A0B5JF91	manf		1	0.31	21.281	27.216	14.221
Oxidation resistance 1b OS=Danio rerio OX=7955 GN=oxr1b PE=3 SV=1	I3ISS4	oxr1b	93 kDa	0.75	0.31	0.507	2.43	4.571
Group of Cypher/ZASP splice variant 2 gamma OS=Danio rerio OX=7955 GN=ldb3a PE=1 SV=1+1	Q4ZGK9 (+1)	ldb3a		0.58	0.31	11.654	20.169	9.65
Pdgfa-associated protein 1b OS=Danio rerio OX=7955 GN=pdap1b PE=1 SV=1	F1Q7P7	pdap1b	20 kDa	0.87	0.31	11.147	14.58	9.82
Group of Protein transport protein Sec31A OS=Danio rerio OX=7955 GN=sec31a PE=1 SV=1+2	A0A2R8Q223	sec31a		1	0.31	9.121	20.412	11.174
Prefoldin subunit 2 OS=Danio rerio OX=7955 GN=pfdn2 PE=1 SV=1	Q1JPY6	pfdn2	17 kDa	1	0.31	24.322	31.104	26.411
Nidogen 2a (osteonidogen) OS=Danio rerio OX=7955 GN=nid2a PE=1 SV=1	X1WE42	nid2a	174 kDa	1	0.31	2.027	4.86	3.047
Sulfotransferase 6B1 OS=Danio rerio OX=7955 GN=sult6b1 PE=1 SV=1	F1QYJ6	sult6b1	34 kDa	1	0.31	4.054	4.86	3.047
CCR4-NOT transcription complex subunit 9 OS=Danio rerio OX=7955 GN=cnot9 PE=2 SV=1	Q6NWL4	cnot9	33 kDa	1	0.31	1.013	4.86	3.047
Group of Reticulon (Fragment) OS=Danio rerio OX=7955 GN=rtn1b PE=2 SV=1+1	Q05BC7 (+1)	rtn1b		0.9	0.31	28.882	8.748	15.237
SAFB-like, transcription modulator OS=Danio rerio OX=7955 GN=sltm PE=1 SV=1	F1Q6F9	sltm	111 kDa	1	0.32	11.147	10.692	16.253
15-oxoprostaglandin 13-reductase OS=Danio rerio OX=7955 GN=ptgr1 PE=1 SV=1	F1QVB1	ptgr1	36 kDa	0.88	0.32	19.761	10.206	13.713
40S ribosomal protein S21 OS=Danio rerio OX=7955 GN=rps21 PE=3 SV=1	Q7ZUG5	rps21	9 kDa	1	0.32	47.63	39.853	54.854
F-actin-capping protein subunit beta OS=Danio rerio OX=7955 GN=capzb PE=1 SV=1	Q7SXP1	capzb	31 kDa	1	0.32	47.63	32.076	40.633
Ubiquitin-conjugating enzyme E2 variant 2 OS=Danio rerio OX=7955 GN=ube2v2 PE=2 SV=1	Q6PEH5	ube2v2	16 kDa	0.75	0.32	14.188	16.038	20.316
Dynein light chain roadblock OS=Danio rerio OX=7955 GN=dynlrb1 PE=1 SV=1	Q7ZUX8	dynlrb1	11 kDa	1	0.32	28.375	27.216	32.506
Protein unc-45 homolog B OS=Danio rerio OX=7955 GN=unc45b PE=1 SV=2	Q6DGE9	unc45b	104 kDa	1	0.32	4.054	15.552	9.142
RNA helicase OS=Danio rerio OX=7955 GN=ddx5 PE=1 SV=1	F1Q5L6	ddx5	69 kDa	0.78	0.32	71.228	64.847	53.693
Kinesin light chain OS=Danio rerio OX=7955 GN=klc4 PE=1 SV=1	I3ITH2	klc4	70 kDa	0.65	0.32	9.627	12.636	8.38
Bridging integrator 1b OS=Danio rerio OX=7955 GN=bin1b PE=1 SV=1	F1QRX4	bin1b	41 kDa	0.95	0.32	24.322	41.797	28.443
40S ribosomal protein S17 OS=Danio rerio OX=7955 GN=rps17 PE=1 SV=1	Q6P6F0	rps17	15 kDa	0.88	0.32	16.214	13.122	6.603
Group of Syntaxin-binding protein 5-like OS=Danio rerio OX=7955 GN=stxbp5l PE=3 SV=1+1	A0A2R8QFD7 (+1)	stxbp5l		1	0.32	10.134	4.86	3.047
Ras suppressor protein 1 OS=Danio rerio OX=7955 GN=rsu1 PE=1 SV=2	A0A0R4IKD0	rsu1	31 kDa	1	0.32	5.067	4.86	3.047
Si:dkey-251i10.3 OS=Danio rerio OX=7955 GN=si:dkey-251i10.3 PE=1 SV=1	A2CEY8	si:dkey-251i10.3	89 kDa	1	0.32	4.054	4.86	3.047
Group of H1 histone family, member X OS=Danio rerio OX=7955 GN=h1-10 PE=2 SV=1+1	Q802U8 (+1)	h1-10		1	0.32	14.188	19.44	12.19
2-oxoisovalerate dehydrogenase subunit alpha OS=Danio rerio OX=7955 GN=bckdha PE=1 SV=1	Q4VBU0	bckdha	51 kDa	1	0.32	16.214	9.72	6.095
FACT complex subunit SSRP1 OS=Danio rerio OX=7955 GN=ssrp1a PE=1 SV=1	F1QEB4	ssrp1a	80 kDa	1	0.32	5.067	4.86	3.047
Medium-chain acyl-CoA ligase ACSF2, mitochondrial OS=Danio rerio OX=7955 GN=acsf2 PE=1 SV=1	F1R1C0	acsf2	68 kDa	1	0.32	5.067	4.86	3.047
Group of Condensin complex subunit 2 OS=Danio rerio OX=7955 GN=ncaph PE=1 SV=1+1	A2BG39 (+1)	ncaph		1	0.32	1.013	4.86	3.047
Uncharacterized protein OS=Danio rerio OX=7955 GN=wdr7 PE=1 SV=1	A0A2R8QBE3	wdr7	107 kDa	1	0.32	9.121	7.776	13.206
Group of Cytosolic sulfotransferase 1 OS=Danio rerio OX=7955 GN=sult1st1 PE=1 SV=1+1	Q6PH37 (+1)	sult1st1		1	0.32	3.04	9.72	5.079
Zgc:175088 OS=Danio rerio OX=7955 GN=fbxo2 PE=1 SV=1	B0BLX4	fbxo2	20 kDa	1	0.32	3.04	6.804	12.19
2-phospho-D-glycerate hydro-lyase OS=Danio rerio OX=7955 GN=eno2 PE=1 SV=1	Q6GQM9	eno2	47 kDa	0.94	0.32	43.238	40.501	36.569
Peptidylprolyl isomerase OS=Danio rerio OX=7955 GN=fkbp2 PE=1 SV=1	A9JSW0	fkbp2	15 kDa	1	0.32	7.094	7.776	9.142
Protein S100 OS=Danio rerio OX=7955 GN=s100t PE=2 SV=1	Q5BLG7	s100t	11 kDa	1	0.32	5.067	5.832	3.047
Cytoplasmic linker-associated protein 1a OS=Danio rerio OX=7955 GN=clasp1a PE=1 SV=2	F1R253	clasp1a	169 kDa	1	0.32	2.027	5.832	3.047
Zgc:136930 protein OS=Danio rerio OX=7955 GN=zgc:136930 PE=2 SV=1	A8KBV7	zgc:136930	48 kDa	1	0.32	17.228	28.188	11.174
Heterogeneous nuclear ribonucleoprotein L OS=Danio rerio OX=7955 GN=hnrnpl PE=1 SV=1	A0A2R8RN29	hnrnpl	59 kDa	0.88	0.32	48.643	43.741	59.933
Acetyl-CoA acetyltransferase, mitochondrial OS=Danio rerio OX=7955 GN=acat1 PE=2 SV=1	Q6AZA0	acat1	44 kDa	1	0.32	47.63	49.573	33.522
Complex I-20kD OS=Danio rerio OX=7955 GN=ndufs7 PE=1 SV=2	F1QHE9	ndufs7	24 kDa	1	0.32	12.161	12.636	8.127
Calcium-transporting ATPase OS=Danio rerio OX=7955 GN=atp2b1a PE=1 SV=2	Q5RGZ4	atp2b1a	134 kDa	0.6	0.32	21.613	20.551	17.305
Zgc:101710 protein OS=Danio rerio OX=7955 GN=ech1 PE=2 SV=1	Q5XJP4	ech1	34 kDa	1	0.32	7.094	2.916	7.111
Group of Ubiquitin-associated protein 2-like OS=Danio rerio OX=7955 GN=ubap2l PE=1 SV=1+1	F6NM51 (+1)	ubap2l		1	0.32	19.255	17.496	10.158
Crystallin, gamma M2d14 OS=Danio rerio OX=7955 GN=crygm2d14 PE=1 SV=1	A7E2K8	crygm2d14	22 kDa	0.75	0.32	9.627	8.505	12.952
Flap endonuclease 1 OS=Danio rerio OX=7955 GN=fen1 PE=2 SV=1	Q6TNU4	fen1	43 kDa	1	0.33	6.08	5.832	3.047
Nebulin OS=Danio rerio OX=7955 GN=neb PE=1 SV=2	F1Q824	neb	33 kDa	0.67	0.33	1.013	3.888	2.032
Carboxylic ester hydrolase OS=Danio rerio OX=7955 GN=ces2a PE=2 SV=1	Q08BF1	ces2a	61 kDa	0.75	0.33	19.761	22.842	15.745
Mitochondrial import receptor subunit TOM22 homolog OS=Danio rerio OX=7955 GN=tomm22 PE=1 SV=1	Q6IQJ1	tomm22	15 kDa	1	0.33	12.161	8.748	10.158
Synaptic vesicle glycoprotein 2A OS=Danio rerio OX=7955 GN=sv2a PE=1 SV=2	E7F6Z2	sv2a	83 kDa	0.92	0.33	12.161	5.346	7.111
Splicing factor 3b, subunit 4 OS=Danio rerio OX=7955 GN=sf3b4 PE=1 SV=1	Q6NWB3	sf3b4	42 kDa	1	0.33	9.121	11.664	14.221
Group of Poly(A)-specific ribonuclease (Fragment) OS=Danio rerio OX=7955 GN=cnot6a PE=2 SV=1+1	Q7ZU49 (+1)	cnot6a		1	0.33	6.08	5.832	7.111
Group of DnaJ (Hsp40) homolog, subfamily B, member 11 OS=Danio rerio OX=7955 GN=dnajb11 PE=2 SV=1+1	Q803A9 (+1)	dnajb11		1	0.33	2.027	5.832	7.111
Fatty acid-binding protein 2 OS=Danio rerio OX=7955 GN=fabp2 PE=1 SV=1	Q9PRH9	fabp2	15 kDa	1	0.33	24.322	30.132	21.332
Group of Nfyc protein OS=Danio rerio OX=7955 GN=nfyc PE=1 SV=1+2	Q7ZVY3	nfyc		1	0.33	7.094	7.776	5.079
DnaJ (Hsp40) homolog, subfamily A, member 2, like OS=Danio rerio OX=7955 GN=dnaja2b PE=2 SV=1	Q7ZVS0	dnaja2b	46 kDa	0.83	0.33	13.681	9.234	6.603
Serine--tRNA ligase, cytoplasmic OS=Danio rerio OX=7955 GN=sars1 PE=1 SV=1	Q6DRC0	sars1	59 kDa	1	0.33	17.228	21.384	27.427
Ribosomal protein S14 OS=Danio rerio OX=7955 GN=rps14 PE=1 SV=1	Q6PBW3	rps14	16 kDa	1	0.33	88.166	84.565	76.186
Collapsin response mediator protein 5.2 OS=Danio rerio OX=7955 GN=dpysl5b PE=2 SV=1	Q52PJ8	dpysl5b	61 kDa	0.91	0.33	48.137	50.059	49.775
NADH dehydrogenase [ubiquinone] 1 subunit C2 OS=Danio rerio OX=7955 GN=ndufc2 PE=1 SV=1	A0A0R4IVF6	ndufc2	13 kDa	1	0.33	22.295	18.468	12.19
60S acidic ribosomal protein P0 OS=Danio rerio OX=7955 GN=rplp0 PE=2 SV=1	Q9PV90	rplp0	35 kDa	0.41	0.33	31.078	29.484	32.506
Echinoderm microtubule associated protein like 2 OS=Danio rerio OX=7955 GN=eml2 PE=2 SV=1	Q4KMH7	eml2	89 kDa	1	0.33	3.04	4.86	3.047
Histone-lysine N-methyltransferase SETDB1-B OS=Danio rerio OX=7955 GN=setdb1b PE=1 SV=1	A0A0R4IPA3	setdb1b	135 kDa	1	0.33	1.013	4.86	3.047
Group of PDZ and LIM domain 1 (Elfin) OS=Danio rerio OX=7955 GN=pdlim1 PE=2 SV=1+1	Q567X7 (+1)	pdlim1		1	0.33	1.013	4.86	3.047
Group of Calsequestrin OS=Danio rerio OX=7955 GN=casq1a PE=1 SV=2+2	A0A0R4IKE0	casq1a		1	0.33	1.013	4.86	3.047
Golgin A4 OS=Danio rerio OX=7955 GN=golga4 PE=1 SV=1	A0A2R8QGL3	golga4	244 kDa	1	0.33	12.161	16.524	10.158
QKI, KH domain-containing, RNA-binding 2 OS=Danio rerio OX=7955 GN=qki2 PE=2 SV=1	A9JTF3	qki2	33 kDa	0.69	0.33	3.547	4.52	2.54
Myosin, heavy polypeptide 1.1, skeletal muscle OS=Danio rerio OX=7955 GN=myhz1.1 PE=1 SV=3	E7FAD0	myhz1.1	187 kDa	0.24	0.33	297.435	216.148	369.917
KN motif and ankyrin repeat domain-containing protein 2 OS=Danio rerio OX=7955 GN=kank2 PE=3 SV=1	X1WE18	kank2	116 kDa	1	0.33	1.013	7.776	5.079
Notochord granular surface OS=Danio rerio OX=7955 GN=ngs PE=1 SV=1	B3DI58	ngs	60 kDa	0.81	0.33	4.56	1.597	10.376
Zgc:101598 OS=Danio rerio OX=7955 GN=fubp3 PE=2 SV=1	Q5RKQ3	fubp3	62 kDa	0.9	0.33	101.594	104.897	120.712
Group of Lysine-specific histone demethylase OS=Danio rerio OX=7955 GN=kdm1a PE=1 SV=1+1	F6NIA2 (+1)	kdm1a		1	0.34	4.054	6.804	5.079
Group of ADP ribosylation factor-like GTPase 3, like 1 OS=Danio rerio OX=7955 GN=arl3l1 PE=1 SV=1+1	Q6PC92 (+1)	arl3l1		1	0.34	4.054	6.804	5.079
ATP synthase subunit d, mitochondrial OS=Danio rerio OX=7955 GN=atp5pd PE=1 SV=1	Q6PC77	atp5pd	18 kDa	1	0.34	129.715	136.082	118.85
N-ethylmaleimide sensitive fusion protein attachment protein alpha OS=Danio rerio OX=7955 GN=napab PE=1 SV=1	Q7T2F5	napab	33 kDa	0.72	0.34	7.094	8.1	6.433
Complex I-15 kDa OS=Danio rerio OX=7955 GN=ndufs5 PE=1 SV=1	Q502P6	ndufs5	12 kDa	1	0.34	24.322	38.881	29.459
CCT-beta OS=Danio rerio OX=7955 GN=cct2 PE=2 SV=1	Q6PBW6	cct2	58 kDa	1	0.34	148.97	145.802	136.119
Group of SRY-box containing gene 5 OS=Danio rerio OX=7955 GN=sox5 PE=1 SV=1+1	B3DJE0 (+1)	sox5		0.7	0.34	3.446	1.75	3.047
Cardiac myosin light chain-1 OS=Danio rerio OX=7955 GN=cmlc1 PE=1 SV=1	B0R0F7	cmlc1	22 kDa	0.62	0.34	26.348	21.951	33.606
Protein FAM76B OS=Danio rerio OX=7955 GN=fam76b PE=1 SV=1	Q6PBM7	fam76b	38 kDa	1	0.34	0	4.86	3.047
Phosphoglycerate mutase OS=Danio rerio OX=7955 GN=pgam1b PE=2 SV=1	Q7SYB4	pgam1b	29 kDa	0.43	0.34	14.863	16.038	19.47
Catenin alpha-2 OS=Danio rerio OX=7955 GN=Ctnna2 PE=3 SV=1	B7ZC77	Ctnna2	96 kDa	0.67	0.34	11.147	13.77	19.808
Glutamate--cysteine ligase OS=Danio rerio OX=7955 GN=gclc PE=2 SV=1	Q7ZW37	gclc	72 kDa	1	0.34	4.054	5.832	3.047
DNA-directed RNA polymerase subunit OS=Danio rerio OX=7955 GN=polr2i PE=2 SV=1	Q5XJ93	polr2i	15 kDa	1	0.34	2.027	5.832	3.047
Signal recognition particle 9 kDa protein OS=Danio rerio OX=7955 GN=srp9 PE=1 SV=1	F6NK53	srp9	10 kDa	1	0.34	2.027	5.832	3.047
Sodium/potassium-transporting ATPase subunit beta OS=Danio rerio OX=7955 GN=atp1b3b PE=1 SV=1	Q9DGI4	atp1b3b	32 kDa	1	0.34	70.938	48.601	66.028
Peptidyl-prolyl cis-trans isomerase OS=Danio rerio OX=7955 GN=pin1 PE=2 SV=1	Q6PBX1	pin1	18 kDa	1	0.34	48.643	50.545	43.68
Collagen, type IX, alpha 1a OS=Danio rerio OX=7955 GN=col9a1a PE=4 SV=1	F1QTQ2	col9a1a	66 kDa	1	0.34	5.067	2.916	8.127
SIN3 homolog B, transcription regulator (Yeast) OS=Danio rerio OX=7955 GN=sin3b PE=1 SV=1	Q1LYM8	sin3b	137 kDa	0.87	0.34	3.04	0.972	2.709
U6 snRNA-associated Sm-like protein LSm4 OS=Danio rerio OX=7955 GN=lsm4 PE=1 SV=1	Q6P6E4	lsm4	16 kDa	1	0.34	26.348	22.356	14.221
Visinin-like protein 1 OS=Danio rerio OX=7955 GN=vsnl1b PE=1 SV=2	Q5TZ35	vsnl1b	22 kDa	0.65	0.34	110.63	89.749	104.629
U6 snRNA-associated Sm-like protein LSm8 OS=Danio rerio OX=7955 GN=lsm8 PE=1 SV=1	E7EZ02	lsm8	10 kDa	1	0.34	11.147	13.608	8.127
Si:ch211-244c8.4 OS=Danio rerio OX=7955 GN=si:ch211-244c8.4 PE=3 SV=1	A0A0R4IT13	si:ch211-244c8.4	85 kDa	1	0.34	13.174	8.748	7.111
Pre-mRNA-splicing regulator WTAP OS=Danio rerio OX=7955 GN=wtap PE=2 SV=1	Q7SXL7	wtap	46 kDa	1	0.34	8.107	8.748	7.111
Golgin subfamily A member 5 OS=Danio rerio OX=7955 GN=golga5 PE=1 SV=1	B8A4N9	golga5	85 kDa	1	0.34	4.054	5.832	8.127
Nucleoporin 88 OS=Danio rerio OX=7955 GN=nup88 PE=1 SV=1	A2CEI4	nup88	81 kDa	1	0.34	2.027	2.916	4.063
Group of Symplekin OS=Danio rerio OX=7955 GN=sympk PE=1 SV=1+1	A0A0R4I9D6 (+1)	sympk		1	0.34	5.067	2.916	4.063
Group of Proline and serine-rich 1 OS=Danio rerio OX=7955 GN=proser1 PE=1 SV=1+2	A0A0R4IBX0	proser1		1	0.34	3.04	2.916	4.063
Pogo transposable element-derived with ZNF domain b OS=Danio rerio OX=7955 GN=pogzb PE=1 SV=1	A0A2R8QJ00	pogzb	154 kDa	1	0.34	3.04	2.916	4.063
Cullin 3 OS=Danio rerio OX=7955 GN=cul3a PE=2 SV=1	Q6TEL5	cul3a	89 kDa	1	0.34	5.067	2.916	4.063
LUC7-like 3 pre-mRNA-splicing factor OS=Danio rerio OX=7955 GN=luc7l3 PE=1 SV=1	F1Q9F6	luc7l3	55 kDa	1	0.34	4.054	2.916	4.063
Parvin, alpha b OS=Danio rerio OX=7955 GN=parvab PE=2 SV=1	A4IG46	parvab	42 kDa	1	0.34	2.027	2.916	4.063
Zgc:91996 OS=Danio rerio OX=7955 GN=xrcc1 PE=2 SV=1	Q68EG6	xrcc1	68 kDa	1	0.34	1.013	2.916	4.063
Group of Sarcolemma-associated protein a OS=Danio rerio OX=7955 GN=slmapa PE=1 SV=1+1	A0A2R8QQ99 (+1)	slmapa		1	0.34	7.094	5.832	3.047
sp|Q7ZVB1|CHM1B_DANRE Charged multivesicular body protein 1b OS=Danio rerio OX=7955 GN=chmp1b PE=2 SV=1	sp|Q7ZVB1|CHM1B_DANRECharged multivesicular body protein 1b OS=Danio rerio OX=7955 GN=chmp1b PE=2 SV=1	chmp1b		1	0.34	6.08	5.832	3.047
Protein FAM136A OS=Danio rerio OX=7955 GN=fam136a PE=2 SV=1	Q6PBU0	fam136a	16 kDa	1	0.34	7.094	13.608	6.095
Mitochondrial ribosomal protein S26 OS=Danio rerio OX=7955 GN=mrps26 PE=1 SV=1	Q6DH29	mrps26	24 kDa	1	0.34	10.134	9.72	12.19
Amine oxidase (Fragment) OS=Danio rerio OX=7955 GN=aoc2 PE=1 SV=1	F1R2V0	aoc2	85 kDa	1	0.34	14.188	9.72	7.111
MARCKS-related protein 1-B OS=Danio rerio OX=7955 GN=marcksl1b PE=2 SV=1	Q6NWH2	marcksl1b	21 kDa	1	0.34	224.975	186.627	149.325
Zgc:136346 OS=Danio rerio OX=7955 GN=dek PE=2 SV=1	Q1JQ24	dek	50 kDa	0.67	0.34	4.56	5.832	3.555
Zgc:153358 OS=Danio rerio OX=7955 GN=tfam PE=2 SV=1	Q08BL2	tfam	32 kDa	1	0.34	12.161	5.832	7.111
DNA-(apurinic or apyrimidinic site) lyase OS=Danio rerio OX=7955 GN=rps3 PE=1 SV=1	Q6TLG8	rps3	27 kDa	1	0.34	212.814	200.235	195.036
Tyrosine 3-monooxygenase/tryptophan 5-monooxygenase activation protein, eta polypeptide OS=Danio rerio OX=7955 GN=ywhah PE=1 SV=1	Q7T3G2	ywhah	28 kDa	0.67	0.34	78.694	81.881	75.676
Nuclear distribution protein C homolog OS=Danio rerio OX=7955 GN=nudc PE=2 SV=1	Q7ZVD2	nudc	38 kDa	1	0.34	23.308	20.412	26.411
Group of Protein phosphatase 6, regulatory subunit 3 (Fragment) OS=Danio rerio OX=7955 GN=ppp6r3 PE=1 SV=1+1	X1WD74 (+1)	ppp6r3		1	0.35	5.067	6.804	4.063
Group of Adenylosuccinate lyase OS=Danio rerio OX=7955 GN=adsl PE=1 SV=1+1	A0A2R8QND3 (+1)	adsl		1	0.35	9.121	6.804	4.063
Fibrinopeptide A OS=Danio rerio OX=7955 GN=fga PE=1 SV=1	B8A5L6	fga	75 kDa	1	0.35	2.027	6.804	4.063
Mitochondrial ribosomal protein L43 OS=Danio rerio OX=7955 GN=mrpl43 PE=1 SV=1	Q6DH43	mrpl43	16 kDa	1	0.35	13.174	11.664	9.142
Paralemmin 1b OS=Danio rerio OX=7955 GN=palm1b PE=3 SV=1	A0A2R8RTM3	palm1b	27 kDa	0.43	0.35	9.458	13.284	12.528
Fibromodulin (Fragment) OS=Danio rerio OX=7955 GN=fmoda PE=2 SV=1	A8BB94	fmoda	36 kDa	1	0.35	17.228	11.664	18.285
Zgc:66156 protein (Fragment) OS=Danio rerio OX=7955 GN=zgc:66156 PE=2 SV=1	Q802Z4	zgc:66156	185 kDa	0.18	0.35	182.142	136.779	219.132
Profilin OS=Danio rerio OX=7955 GN=pfn2 PE=1 SV=1	A0A0R4IPL1	pfn2	15 kDa	0.6	0.35	13.174	11.664	13.713
Glutamine synthetase OS=Danio rerio OX=7955 GN=glula PE=1 SV=1	Q7T2P7	glula	42 kDa	1	0.35	25.335	23.328	27.427
Exportin-2 OS=Danio rerio OX=7955 GN=cse1l PE=1 SV=2	Q7SZC2	cse1l	110 kDa	1	0.35	45.603	57.349	49.775
Cytochrome c oxidase assembly factor 3 homolog, mitochondrial OS=Danio rerio OX=7955 GN=coa3a PE=3 SV=1	A8KB87	coa3a	11 kDa	1	0.35	4.054	8.748	6.095
ISY1-splicing factor homolog OS=Danio rerio OX=7955 GN=isy1 PE=1 SV=1	A4FUN5	isy1	33 kDa	1	0.35	6.08	8.748	6.095
Ccdc6a protein OS=Danio rerio OX=7955 GN=ccdc6a PE=1 SV=1	Q7ZUC4	ccdc6a	53 kDa	1	0.35	7.094	8.748	6.095
Karyopherin (importin) beta 3 OS=Danio rerio OX=7955 GN=kpnb3 PE=1 SV=2	B8JHR9	kpnb3	123 kDa	1	0.35	58.777	62.209	51.806
SIN3 transcription regulator family member Ab OS=Danio rerio OX=7955 GN=sin3ab PE=1 SV=2	E7F0R9	sin3ab	144 kDa	0.64	0.35	6.587	6.804	7.788
Stathmin OS=Danio rerio OX=7955 GN=stmn1a PE=1 SV=1	Q1RLQ1	stmn1a	17 kDa	1	0.35	8.107	8.748	7.111
Tyrosinase-related protein 1a OS=Danio rerio OX=7955 GN=tyrp1a PE=1 SV=2	F1QEC9	tyrp1a	59 kDa	0.83	0.35	2.027	5.346	3.555
Hippocalcin OS=Danio rerio OX=7955 GN=hpca PE=1 SV=1	Q6PC34	hpca	22 kDa	0.68	0.35	11.147	13.122	19.385
Anterior gradient protein 2 homolog OS=Danio rerio OX=7955 GN=agr2 PE=2 SV=1	Q5RZ65	agr2	20 kDa	1	0.35	13.174	11.664	9.142
Group of Isocitrate dehydrogenase [NAD] subunit, mitochondrial OS=Danio rerio OX=7955 GN=idh3b PE=1 SV=1+2	F8W2V6	idh3b		1	0.35	16.214	13.608	9.142
Group of Dihydropyrimidinase-related protein 2 OS=Danio rerio OX=7955 GN=dpysl2b PE=1 SV=1+1	A0A2R8QFM8 (+1)	dpysl2b		0.87	0.35	163.428	156.624	174.178
Elastin microfibril interfacer 3a OS=Danio rerio OX=7955 GN=emilin3a PE=4 SV=3	F1QKH5	emilin3a	66 kDa	1	0.35	4.054	6.804	3.047
Cytochrome b5 type B OS=Danio rerio OX=7955 GN=cyb5b PE=2 SV=1	Q6NY41	cyb5b	18 kDa	1	0.35	8.107	7.776	5.079
Guanine nucleotide-binding protein (G protein), alpha-inhibiting activity polypeptide 1 OS=Danio rerio OX=7955 GN=gnai1 PE=1 SV=1	Q7T3D3	gnai1	40 kDa	0.72	0.35	5.405	2.268	4.656
Group of Dynamin GTPase OS=Danio rerio OX=7955 GN=dnm2a PE=1 SV=1+1	T1SXK0 (+1)	dnm2a		0.64	0.35	14.694	15.066	21.84
L1 cell adhesion molecule, paralog a OS=Danio rerio OX=7955 GN=l1cama PE=1 SV=1	A0A2R8QR71	l1cama	132 kDa	1	0.35	14.188	19.44	7.111
Homer scaffold protein 1b OS=Danio rerio OX=7955 GN=homer1b PE=3 SV=1	B8JIC5	homer1b	45 kDa	1	0.35	6.08	6.804	5.079
S100u protein (Fragment) OS=Danio rerio OX=7955 GN=s100u PE=2 SV=1	A1A5Z8	s100u	30 kDa	1	0.35	7.094	7.776	3.047
Group of Myosin, heavy chain 7B, cardiac muscle, beta b OS=Danio rerio OX=7955 GN=myh7bb PE=1 SV=2+1	E9QF07 (+1)	myh7bb		0.26	0.35	51.515	36.102	59.791
Group of Myosin-binding protein Ha OS=Danio rerio OX=7955 GN=mybpha PE=1 SV=1+1	Q6NW94 (+1)	mybpha		0.83	0.36	5.574	4.86	6.095
Ezrin OS=Danio rerio OX=7955 GN=ezrb PE=1 SV=1	Q5TZG5	ezrb	69 kDa	0.8	0.36	9.154	12.669	8.16
High mobility group box 3b OS=Danio rerio OX=7955 GN=hmgb3b PE=1 SV=1	F1Q895	hmgb3b	23 kDa	1	0.36	16.214	16.524	24.38
Zinc finger protein 839 OS=Danio rerio OX=7955 GN=znf839 PE=1 SV=1	X1WCH5	znf839	107 kDa	1	0.36	8.107	7.776	3.047
26S proteasome non-ATPase regulatory subunit 1 OS=Danio rerio OX=7955 GN=psmd1 PE=1 SV=2	F1QK93	psmd1	107 kDa	1	0.36	86.139	79.705	85.328
Group of Transcription elongation factor SPT5 OS=Danio rerio OX=7955 GN=supt5h PE=1 SV=1+2	Q9DDT5	supt5h		1	0.36	9.121	7.776	5.079
Capns1b protein OS=Danio rerio OX=7955 GN=capns1b PE=2 SV=1	A7MBX1	capns1b	24 kDa	0.43	0.36	6.08	5.832	4.402
Group of 26S proteasome non-ATPase regulatory subunit 9 OS=Danio rerio OX=7955 GN=psmd9 PE=1 SV=1+1	A0A2R8Q7Z4 (+1)	psmd9		1	0.36	5.067	3.888	5.079
Progesterone receptor membrane component 2 OS=Danio rerio OX=7955 GN=pgrmc2 PE=1 SV=1	Q7SZC7	pgrmc2	23 kDa	0.9	0.36	4.054	3.888	5.079
Group of Gga1 protein OS=Danio rerio OX=7955 GN=gga1 PE=2 SV=1+1	A9JT96 (+1)	gga1		1	0.36	2.027	3.888	5.079
Actinin, alpha 1 OS=Danio rerio OX=7955 GN=actn1 PE=1 SV=1	B8JHU4	actn1	104 kDa	0.54	0.36	39.886	35.171	50.19
Thymopoietin b OS=Danio rerio OX=7955 GN=tmpob PE=1 SV=1	F1QB50	tmpob	40 kDa	0.58	0.36	65.618	68.041	56.124
Group of Cadherin-2 OS=Danio rerio OX=7955 GN=cdh2 PE=1 SV=1+2	A0A2R8QKB4	cdh2		1	0.36	15.201	15.552	29.459
Group of Plexin A3 OS=Danio rerio OX=7955 GN=plxna3 PE=1 SV=1+1	A0A0A0MPG5 (+1)	plxna3		0.47	0.36	5.646	4.443	6.966
Complex I-B18 OS=Danio rerio OX=7955 GN=ndufb7 PE=1 SV=1	Q6P6E5	ndufb7	14 kDa	1	0.36	28.375	16.524	23.364
Caveolae-associated protein 1b OS=Danio rerio OX=7955 GN=cavin1b PE=1 SV=1	A6NA21	cavin1b	52 kDa	1	0.36	18.241	23.328	16.253
Zgc:92453 protein OS=Danio rerio OX=7955 GN=uqcrc2a PE=2 SV=1	Q6DG71	uqcrc2a	49 kDa	0.59	0.36	43.07	41.311	45.204
Guanine nucleotide binding protein (G protein), beta polypeptide 3, like OS=Danio rerio OX=7955 GN=gnb3a PE=2 SV=1	Q6DH55	gnb3a	37 kDa	0.83	0.36	3.04	2.43	3.047
S100 calcium-binding protein A11 OS=Danio rerio OX=7955 GN=s100a11 PE=1 SV=1	A5WW28	s100a11	9 kDa	1	0.36	6.08	4.86	6.095
Phosphatase, orphan 2 OS=Danio rerio OX=7955 GN=phospho2 PE=2 SV=1	A9JRB9	phospho2	28 kDa	1	0.36	3.04	4.86	6.095
Fibronectin OS=Danio rerio OX=7955 GN=fn1b PE=2 SV=1	Q58XP5	fn1b	276 kDa	0.96	0.36	6.08	8.748	18.285
Valyl-tRNA synthetase OS=Danio rerio OX=7955 GN=vars1 PE=1 SV=2	F1Q740	vars1	143 kDa	0.75	0.36	8.107	10.692	5.079
Leucine-rich pentatricopeptide repeat-containing OS=Danio rerio OX=7955 GN=lrpprc PE=1 SV=2	F5H8N4	lrpprc	164 kDa	1	0.36	45.603	53.461	42.664
Group of Serine protease 59, tandem duplicate 2 (Fragment) OS=Danio rerio OX=7955 GN=prss59.2 PE=1 SV=2+1	F8W4J1 (+1)	prss59.2		0.8	0.36	35.469	25.272	37.077
6.8 kDa mitochondrial proteolipid-like OS=Danio rerio OX=7955 GN=atp5mj PE=1 SV=1	B3DFK4	atp5mj	6 kDa	1	0.36	7.094	6.804	5.079
Group of Rab GDP dissociation inhibitor OS=Danio rerio OX=7955 GN=gdi2 PE=1 SV=1+1	Q6TNT9 (+1)	gdi2		0.88	0.36	58.777	64.639	77.71
Tropomyosin 3 OS=Danio rerio OX=7955 GN=tpm3 PE=1 SV=1	Q803M1	tpm3	29 kDa	0.39	0.36	86.814	80.739	77.529
Group of Zgc:103508 OS=Danio rerio OX=7955 GN=zgc:103508 PE=1 SV=1+1	F1QZF5 (+1)	zgc:103508		1	0.36	15.201	17.496	22.348
Calcium/calmodulin-dependent protein kinase OS=Danio rerio OX=7955 GN=camk2b1 PE=1 SV=2	E9QDQ2	camk2b1	59 kDa	0.41	0.36	20.369	17.658	21.975
Macrophage migration inhibitory factor OS=Danio rerio OX=7955 GN=mif PE=1 SV=1	Q0ZBR7	mif	12 kDa	1	0.37	11.147	12.636	16.253
60S ribosomal protein L10 OS=Danio rerio OX=7955 GN=rpl10 PE=2 SV=1	Q7ZV96	rpl10	25 kDa	0.57	0.37	3.04	5.832	3.555
Partner of Y14 and mago OS=Danio rerio OX=7955 GN=pym1 PE=2 SV=1	Q6PH11	pym1	22 kDa	1	0.37	10.134	11.664	7.111
PDZ and LIM domain protein 7 OS=Danio rerio OX=7955 GN=pdlim7 PE=1 SV=2	A0A0G2L644	pdlim7	46 kDa	1	0.37	0	7.776	3.047
Group of Proteasome subunit beta (Fragment) OS=Danio rerio OX=7955 GN=psmb5 PE=2 SV=1+3	Q9PUS4 (+3)	psmb5		1	0.37	28.375	23.328	26.411
Clathrin heavy chain OS=Danio rerio OX=7955 GN=cltcb PE=1 SV=1	E9QBV1	cltcb	192 kDa	0.5	0.37	73.641	62.857	76.863
Group of Si:ch211-113a14.12 OS=Danio rerio OX=7955 GN=si:ch211-113a14.12 PE=3 SV=1+2	F1R9N6	si:ch211-113a14.12		0.58	0.37	51.667	53.04	59.391
Transporter OS=Danio rerio OX=7955 GN=slc6a1b PE=1 SV=1	Q5U3E5	slc6a1b	67 kDa	1	0.37	34.456	33.048	28.443
Isochorismatase domain-containing protein 1 OS=Danio rerio OX=7955 GN=isoc1 PE=2 SV=1	Q08C33	isoc1	31 kDa	1	0.37	5.067	4.86	8.127
Group of Prostaglandin E synthase 3b (cytosolic) OS=Danio rerio OX=7955 GN=ptges3b PE=1 SV=2+1	F1RCG2 (+1)	ptges3b		1	0.37	6.08	4.86	8.127
Si:dkey-17m8.1 OS=Danio rerio OX=7955 GN=si:dkey-17m8.1 PE=4 SV=3	F1Q6R7	si:dkey-17m8.1	97 kDa	1	0.37	4.054	3.888	5.079
Mitotic arrest deficient 1-like 1 OS=Danio rerio OX=7955 GN=mad1l1 PE=1 SV=1	D9IWE2	mad1l1	84 kDa	1	0.37	4.054	3.888	5.079
Peptidylprolyl isomerase OS=Danio rerio OX=7955 GN=aip PE=2 SV=1	Q90ZC5	aip	38 kDa	1	0.37	6.08	3.888	5.079
Uncharacterized protein OS=Danio rerio OX=7955 GN=khdrbs3 PE=4 SV=2	A0A0R4IJS6	khdrbs3	33 kDa	1	0.37	6.08	3.888	5.079
Group of SMU1 DNA replication regulator and spliceosomal factor a OS=Danio rerio OX=7955 GN=smu1a PE=1 SV=1+1	F1QKC0 (+1)	smu1a		1	0.37	12.161	7.776	10.158
Secretory carrier-associated membrane protein OS=Danio rerio OX=7955 GN=scamp3 PE=1 SV=1	Q5U3I3	scamp3	38 kDa	1	0.37	6.08	3.888	5.079
Calponin OS=Danio rerio OX=7955 GN=cnn2 PE=1 SV=1	Q4F876	cnn2	34 kDa	1	0.37	2.027	3.888	5.079
Myosin, heavy chain 6, cardiac muscle, alpha OS=Danio rerio OX=7955 GN=myh6 PE=1 SV=1	B8JLS3	myh6	223 kDa	0.1	0.37	39.987	23.003	47.72
Calpain, small subunit 1 a OS=Danio rerio OX=7955 GN=capns1a PE=1 SV=1	Q1LYC9	capns1a	24 kDa	0.88	0.37	5.067	6.804	11.174
Group of RNA helicase (Fragment) OS=Danio rerio OX=7955 GN=ddx17 PE=2 SV=1+2	A8WFX5	ddx17		0.77	0.37	16.07	16.663	26.992
Dolichyl-diphosphooligosaccharide--protein glycosyltransferase subunit 1 OS=Danio rerio OX=7955 GN=rpn1 PE=1 SV=1	F1QTB5	rpn1	68 kDa	0.55	0.37	65.871	70.957	55.362
Nucleoporin 50 OS=Danio rerio OX=7955 GN=nup50 PE=2 SV=1	Q6P0F8	nup50	45 kDa	1	0.37	8.107	9.72	7.111
Plectin a OS=Danio rerio OX=7955 GN=pleca PE=1 SV=1	A0A2R8RIJ1	pleca	525 kDa	0.95	0.37	47.292	70.957	52.822
Aspartate carbamoyltransferase OS=Danio rerio OX=7955 GN=cad PE=2 SV=1	Q5EI67	cad	247 kDa	1	0.37	11.147	10.692	5.079
G kinase-anchoring protein 1 OS=Danio rerio OX=7955 GN=gkap1 PE=2 SV=1	Q6NWC9	gkap1	42 kDa	1	0.37	11.147	10.692	8.127
U3 small nucleolar ribonucleoprotein protein MPP10 OS=Danio rerio OX=7955 GN=mphosph10 PE=1 SV=1	E7F5L8	mphosph10	80 kDa	1	0.37	7.094	8.748	6.095
Fusion (Involved in t(1216) in malignant liposarcoma) OS=Danio rerio OX=7955 GN=fus PE=2 SV=1	Q7ZUE3	fus	41 kDa	0.79	0.37	35.469	37.423	35.046
Ankyrin 2a, neuronal OS=Danio rerio OX=7955 GN=ank2a PE=1 SV=2	E7F4G7	ank2a	538 kDa	0.56	0.37	2.28	3.888	1.016
Group of Eukaryotic translation initiation factor 3 subunit C OS=Danio rerio OX=7955 GN=eif3c PE=1 SV=1+1	Q6PFQ2 (+1)	eif3c		1	0.37	86.139	78.733	91.423
Brain acid soluble protein 1 homolog OS=Danio rerio OX=7955 GN=basp1 PE=2 SV=2	Q1RM09	basp1	20 kDa	1	0.37	131.742	122.474	84.312
Group of 60S ribosomal protein L7a OS=Danio rerio OX=7955 GN=rpl7a PE=1 SV=1+1	Q6PBZ1 (+1)	rpl7a		1	0.37	120.595	114.698	125.961
YTH N(6)-methyladenosine RNA-binding protein 1 OS=Danio rerio OX=7955 GN=ythdf1 PE=1 SV=1	Q802Z0	ythdf1	66 kDa	0.57	0.37	9.796	11.34	4.74
Group of Protein S100 OS=Danio rerio OX=7955 GN=s100a1 PE=1 SV=1+1	A3KH13 (+1)	s100a1		1	0.37	15.201	12.636	7.111
Group of Amphiphysin OS=Danio rerio OX=7955 GN=amph PE=1 SV=1+2	F1QK94	amph		1	0.37	28.375	36.937	46.727
40S ribosomal protein S20 OS=Danio rerio OX=7955 GN=rps20 PE=2 SV=1	Q6P6E7	rps20	13 kDa	1	0.37	63.844	53.461	42.664
Fast muscle troponin T isoform TnnT3b OS=Danio rerio OX=7955 GN=tnnt3b PE=1 SV=1	Q7ZZW4	tnnt3b	28 kDa	0.57	0.37	112.792	112.365	101.175
Calcium-binding mitochondrial carrier protein SCaMC-1 OS=Danio rerio OX=7955 GN=slc25a24 PE=2 SV=1	Q66L49	slc25a24	53 kDa	1	0.37	9.121	12.636	7.111
Group of Plectin b OS=Danio rerio OX=7955 GN=plecb PE=1 SV=2+1	E7F4T0 (+1)	plecb		0.98	0.38	47.968	62.209	43.68
DEK proto-oncogene OS=Danio rerio OX=7955 GN=dek PE=1 SV=1	F1R6C4	dek	50 kDa	0.6	0.38	1.52	4.86	2.54
ARP3 actin-related protein 3-like protein OS=Danio rerio OX=7955 GN=actr3 PE=2 SV=1	Q6PUQ3	actr3	47 kDa	1	0.38	23.308	25.272	31.49
Neurocalcin-delta A OS=Danio rerio OX=7955 GN=ncalda PE=2 SV=1	A9JTH1	ncalda	22 kDa	0.51	0.38	15.201	11.178	15.322
Zgc:110339 OS=Danio rerio OX=7955 GN=zgc:110339 PE=1 SV=1	F1RAM4	zgc:110339	27 kDa	1	0.38	7.094	11.664	5.079
Eukaryotic translation initiation factor 2B, subunit 2 beta OS=Danio rerio OX=7955 GN=eif2b2 PE=1 SV=1	Q6NXC7	eif2b2	39 kDa	1	0.38	8.107	8.748	7.111
Group of CTP synthase 1 OS=Danio rerio OX=7955 GN=ctps1 PE=1 SV=1+1	Q6PEI7 (+1)	ctps1		1	0.38	2.027	2.916	4.063
Group of Retinal rod rhodopsin-sensitive cGMP 3',5'-cyclic phosphodiesterase subunit delta OS=Danio rerio OX=7955 GN=pde6d PE=1 SV=1+1	F1QZ52 (+1)	pde6d		1	0.38	4.054	2.916	4.063
39S ribosomal protein L15, mitochondrial OS=Danio rerio OX=7955 GN=mrpl15 PE=2 SV=1	B2GNQ7	mrpl15	33 kDa	1	0.38	3.04	2.916	4.063
Integrin beta OS=Danio rerio OX=7955 GN=itgb1b.2 PE=2 SV=1	Q19U12	itgb1b.2	67 kDa	1	0.38	7.094	2.916	4.063
Group of SR-related CTD-associated factor 4a OS=Danio rerio OX=7955 GN=scaf4a PE=1 SV=1+1	E9QEN4 (+1)	scaf4a		0.93	0.38	9.796	6.48	4.74
Zgc:158803 OS=Danio rerio OX=7955 GN=zgc:158803 PE=1 SV=1	A3KMT0	zgc:158803	50 kDa	0.75	0.38	4.56	6.318	9.65
Group of Myosin, light chain 9a, regulatory OS=Danio rerio OX=7955 GN=myl9a PE=1 SV=1+1	F1QYK9 (+1)	myl9a		0.67	0.38	26.011	20.412	32.675
Tyrosine 3-monooxygenase/tryptophan 5-monooxygenase activation protein, epsilon polypeptide 2 OS=Danio rerio OX=7955 GN=ywhae2 PE=1 SV=1	Q5CZQ1	ywhae2	29 kDa	0.74	0.38	112.257	110.324	99.596
Apolipoprotein Ea OS=Danio rerio OX=7955 GN=apoea PE=2 SV=1	Q503V2	apoea	32 kDa	1	0.38	16.214	22.356	11.174
N-ethylmaleimide-sensitive factor attachment protein, beta b OS=Danio rerio OX=7955 GN=napbb PE=1 SV=1	F1Q9P4	napbb	33 kDa	0.81	0.38	59.791	50.383	56.208
Alpha-1,4 glucan phosphorylase OS=Danio rerio OX=7955 GN=pygmb PE=1 SV=1	E7EXT3	pygmb	97 kDa	0.76	0.38	54.048	44.227	59.002
Protein disulfide-isomerase (Fragment) OS=Danio rerio OX=7955 GN=pdia3 PE=1 SV=1	A0A0R4IGN3	pdia3	51 kDa	1	0.38	180.386	179.823	209.258
Myosin, heavy chain 7B, cardiac muscle, beta a OS=Danio rerio OX=7955 GN=myh7ba PE=1 SV=3	R4GDZ5	myh7ba	224 kDa	0.29	0.38	44.787	33.071	54.531
Fabp1b protein OS=Danio rerio OX=7955 GN=fabp1b.1 PE=2 SV=2	F8W2A9	fabp1b.1	14 kDa	1	0.38	46.616	50.545	44.696
TIA1 cytotoxic granule-associated RNA-binding protein OS=Danio rerio OX=7955 GN=tia1 PE=1 SV=1	A0A2R8QPL1	tia1	42 kDa	0.83	0.38	11.654	9.72	12.19
ADP/ATP translocase OS=Danio rerio OX=7955 GN=slc25a4 PE=1 SV=1	Q6NX10	slc25a4	33 kDa	0.54	0.38	36.989	33.372	37.754
Transgelin-3 OS=Danio rerio OX=7955 GN=tagln3a PE=1 SV=1	A2BEV4	tagln3a	24 kDa	1	0.38	20.268	13.608	20.316
Protein phosphatase 2 (Formerly 2A), regulatory subunit A, beta isoform OS=Danio rerio OX=7955 GN=ppp2r1bb PE=1 SV=1	Q642H5	ppp2r1bb	65 kDa	0.72	0.38	65.364	60.751	76.694
Catenin (cadherin-associated protein), alpha 2 (Fragment) OS=Danio rerio OX=7955 GN=ctnna2 PE=1 SV=1	B8A6A9	ctnna2	48 kDa	0.59	0.38	9.627	6.48	8.127
Multifunctional fusion protein OS=Danio rerio OX=7955 GN=aldh4a1 PE=1 SV=2	A0A140LG76	aldh4a1	62 kDa	1	0.39	12.161	23.328	25.395
ELKS/RAB6-interacting/CAST family member 2 OS=Danio rerio OX=7955 GN=erc2 PE=1 SV=1	A0A0R4IFV4	erc2	83 kDa	0.5	0.39	11.907	11.907	17.523
SET nuclear proto-oncogene a OS=Danio rerio OX=7955 GN=seta PE=1 SV=1	Q7ZUY0	seta	31 kDa	0.5	0.39	49.251	50.545	54.448
TRAF2 and NCK interacting kinase a OS=Danio rerio OX=7955 GN=tnika PE=2 SV=1	Q7SY42	tnika	148 kDa	0.83	0.39	3.04	5.346	4.063
Si:dkey-178k16.1 OS=Danio rerio OX=7955 GN=si:dkey-178k16.1 PE=1 SV=1	A0A2R8QLX7	si:dkey-178k16.1	97 kDa	0.94	0.39	14.188	16.524	25.141
Long form of collagen XVIII alpha 1 chain OS=Danio rerio OX=7955 GN=col18a1a PE=2 SV=1	Q2PBM7	col18a1a	148 kDa	1	0.39	32.429	34.993	50.791
Tubulin beta chain OS=Danio rerio OX=7955 GN=tubb6 PE=1 SV=1	A0A0R4IXC8	tubb6	50 kDa	0.22	0.39	18.439	18.427	25.145
Profilin OS=Danio rerio OX=7955 GN=pfn2 PE=1 SV=1	Q802D5	pfn2	15 kDa	0.67	0.39	17.228	14.58	21.84
Tpm1 protein OS=Danio rerio OX=7955 GN=tpm1 PE=1 SV=1	Q7ZVK9	tpm1	33 kDa	0.3	0.39	147.872	121.159	129.167
Epsin 2 OS=Danio rerio OX=7955 GN=epn2 PE=1 SV=1	E7EYW2	epn2	63 kDa	1	0.39	5.067	3.888	6.095
Group of Annexin OS=Danio rerio OX=7955 GN=anxa13 PE=1 SV=1+2	F1REH8	anxa13		1	0.39	12.161	7.776	12.19
Guanine nucleotide-binding protein subunit gamma OS=Danio rerio OX=7955 GN=si:dkey-204f11.64 PE=3 SV=1	X1WBG0	si:dkey-204f11.64	8 kDa	1	0.39	3.04	3.888	6.095
Group of SAMM50 sorting and assembly machinery component OS=Danio rerio OX=7955 GN=samm50 PE=1 SV=1+1	F1QBE4 (+1)	samm50		1	0.39	4.054	1.944	3.047
Group of Cerebellar degeneration-related protein 2-like OS=Danio rerio OX=7955 GN=cdr2l PE=2 SV=2+1	Q6NZT2 (+1)	cdr2l		1	0.39	4.054	1.944	3.047
Inosine triphosphate pyrophosphatase OS=Danio rerio OX=7955 GN=itpa PE=2 SV=1	A5WVX0	itpa	23 kDa	1	0.39	2.027	1.944	3.047
Modulator of non-genomic activity of estrogen receptor OS=Danio rerio OX=7955 GN=pelp1 PE=1 SV=2	F1RE30	pelp1	131 kDa	1	0.39	13.174	7.776	12.19
Centrosomal protein 170Aa OS=Danio rerio OX=7955 GN=cep170aa PE=3 SV=2	F1QAR8	cep170aa	160 kDa	1	0.39	3.04	1.944	3.047
ARD1 homolog a, N-acetyltransferase OS=Danio rerio OX=7955 GN=naa10 PE=1 SV=1	Q7T3B8	naa10	25 kDa	1	0.39	7.094	3.888	6.095
Group of Non-specific protein-tyrosine kinase OS=Danio rerio OX=7955 GN=ptk2ab PE=1 SV=1+5	A0A2R8QMF1 (+5)	ptk2ab		0.9	0.39	1.882	3.61	5.66
D4, zinc and double PHD fingers family 2,-like OS=Danio rerio OX=7955 GN=dpf2l PE=1 SV=1	Q58E00	dpf2l	45 kDa	1	0.39	4.054	1.944	3.047
Group of SS18 subunit of BAF chromatin-remodeling complex OS=Danio rerio OX=7955 GN=ss18 PE=2 SV=1+1	Q802V1 (+1)	ss18		1	0.39	3.04	1.944	3.047
NECAP endocytosis-associated 2 OS=Danio rerio OX=7955 GN=necap2 PE=1 SV=1	F1RAQ5	necap2	28 kDa	1	0.39	1.013	1.944	3.047
Si:ch211-126j24.1 OS=Danio rerio OX=7955 GN=si:ch211-126j24.1 PE=3 SV=1	A0A0R4IKU1	si:ch211-126j24.1	102 kDa	1	0.39	1.013	1.944	3.047
Group of Glutamate receptor OS=Danio rerio OX=7955 GN=si:dkey-183j2.10 PE=3 SV=1+1	A0A2R8QFE5 (+1)	si:dkey-183j2.10		1	0.39	0	1.944	3.047
Dihydropyrimidinase-like 4 OS=Danio rerio OX=7955 GN=dpysl4 PE=1 SV=2	A0A0R4IYX8	dpysl4	63 kDa	0.94	0.39	47.427	49.962	44.086
60S ribosomal protein L18a OS=Danio rerio OX=7955 GN=rpl18a PE=2 SV=1	Q7ZWJ4	rpl18a	21 kDa	1	0.39	33.442	25.272	22.348
40S ribosomal protein S11 OS=Danio rerio OX=7955 GN=rps11 PE=1 SV=1	Q7ZV05	rps11	18 kDa	1	0.39	42.563	37.909	33.522
Chloride intracellular channel 4 OS=Danio rerio OX=7955 GN=clic4 PE=1 SV=1	Q7ZTT4	clic4	28 kDa	1	0.39	12.161	10.692	16.253
S-adenosylmethionine synthase OS=Danio rerio OX=7955 GN=mat2aa PE=1 SV=1	F1QYU7	mat2aa	44 kDa	0.9	0.39	4.054	6.318	5.079
Group of CDKN2A-interacting protein N-terminal-like OS=Danio rerio OX=7955 GN=cdkn2aipnl PE=1 SV=1+2	I3ITJ4	cdkn2aipnl		1	0.39	11.147	11.664	9.142
ATP synthase peripheral stalk subunit F6 OS=Danio rerio OX=7955 GN=si:ch211-140m22.7 PE=1 SV=2	E7F2K4	si:ch211-140m22.7	13 kDa	1	0.39	35.469	32.076	39.617
Delta-1-pyrroline-5-carboxylate synthase OS=Danio rerio OX=7955 GN=aldh18a1 PE=1 SV=1	A4IGC8	aldh18a1	85 kDa	1	0.39	21.281	22.356	19.3
Enhancer of mRNA-decapping protein 4 OS=Danio rerio OX=7955 GN=edc4 PE=1 SV=1	A5PN03	edc4	149 kDa	1	0.39	15.201	20.412	10.158
60S ribosomal protein L21 OS=Danio rerio OX=7955 GN=rpl21 PE=1 SV=1	Q6IQQ0	rpl21	19 kDa	1	0.39	42.563	45.685	32.506
Group of Ubiquitin carboxyl-terminal hydrolase OS=Danio rerio OX=7955 GN=usp5 PE=1 SV=1+3	Q1MT86 (+3)	usp5		1	0.39	21.281	18.468	30.474
Group of Opioid-binding protein/cell adhesion molecule-like OS=Danio rerio OX=7955 GN=opcml PE=1 SV=1+1	F1R350 (+1)	opcml		1	0.39	6.08	6.804	19.3
Group of GTP:AMP phosphotransferase AK3, mitochondrial OS=Danio rerio OX=7955 GN=ak3 PE=1 SV=1+1	F1R4S7 (+1)	ak3		1	0.39	3.04	1.944	3.047
Group of Ran GTPase activating protein 1 OS=Danio rerio OX=7955 GN=rangap1b PE=2 SV=1+2	Q7SYN0	rangap1b		1	0.39	3.04	1.944	3.047
Group of General transcription factor IIF subunit 2 OS=Danio rerio OX=7955 GN=gtf2f2a PE=1 SV=1+1	B8JHR3 (+1)	gtf2f2a		1	0.39	5.067	3.888	6.095
Retinoblastoma-binding protein 6 OS=Danio rerio OX=7955 GN=rbbp6 PE=1 SV=1	I3IS00	rbbp6	195 kDa	1	0.39	2.027	1.944	3.047
Group of Aatf protein (Fragment) OS=Danio rerio OX=7955 GN=aatf PE=2 SV=1+1	Q1JQ33 (+1)	aatf		1	0.39	2.027	1.944	3.047
RNA helicase OS=Danio rerio OX=7955 GN=dhx15 PE=1 SV=1	E7F3I8	dhx15	88 kDa	1	0.39	9.121	5.832	9.142
Group of Uncharacterized protein OS=Danio rerio OX=7955 GN=scarb2b PE=1 SV=1+1	A0A2R8Q7M1 (+1)	scarb2b		1	0.39	12.161	9.72	16.253
Group of Scaffold attachment factor B OS=Danio rerio OX=7955 GN=safb PE=1 SV=1+1	Q1LV81 (+1)	safb		1	0.39	42.563	51.517	62.98
Group of Ependymin OS=Danio rerio OX=7955 GN=epd PE=1 SV=1+1	A0A2R8Q2Z0 (+1)	epd		1	0.39	57.764	49.573	68.059
Calcium-transporting ATPase OS=Danio rerio OX=7955 GN=atp2b3a PE=1 SV=1	B0S5H1	atp2b3a	130 kDa	0.34	0.4	15.308	14.316	10.644
Hydroxysteroid dehydrogenase-like protein 2 OS=Danio rerio OX=7955 GN=hsdl2 PE=2 SV=1	Q6P5L8	hsdl2	44 kDa	1	0.4	39.523	43.741	32.506
Isocitrate dehydrogenase [NADP] OS=Danio rerio OX=7955 GN=idh2 PE=2 SV=1	Q7ZUP6	idh2	50 kDa	1	0.4	108.434	111.782	139.166
Anion exchange protein OS=Danio rerio OX=7955 GN=slc4a4a PE=1 SV=1	A0A2R8PYB9	slc4a4a	125 kDa	1	0.4	21.281	27.216	20.316
Group of Actin-like 6A OS=Danio rerio OX=7955 GN=actl6a PE=1 SV=2+1	F1R473 (+1)	actl6a		1	0.4	24.322	27.216	22.348
Group of Calr (Fragment) OS=Danio rerio OX=7955 GN=calr PE=2 SV=1+1	A0A0B5JK63 (+1)	calr		0.69	0.4	41.791	40.408	60.852
Na(+)/H(+) exchange regulatory cofactor NHE-RF OS=Danio rerio OX=7955 GN=slc9a3r1b PE=1 SV=2	A0A0G2KJA6	slc9a3r1b	41 kDa	0.88	0.4	3.547	6.318	3.555
RNA-binding motif protein 39b OS=Danio rerio OX=7955 GN=rbm39b PE=1 SV=1	Q58ER0	rbm39b	60 kDa	0.83	0.4	6.587	15.552	11.174
Group of Calcium/calmodulin-dependent protein kinase OS=Danio rerio OX=7955 GN=camk2a PE=1 SV=2+1	E7F2G0 (+1)	camk2a		0.45	0.4	7.769	9.85	10.801
Glutathione peroxidase OS=Danio rerio OX=7955 GN=gpx4b PE=2 SV=1	C3S171	gpx4b	19 kDa	1	0.4	9.121	5.832	11.174
Aldehyde dehydrogenase (NAD(+)) OS=Danio rerio OX=7955 GN=aldh7a1 PE=1 SV=1	F1QR17	aldh7a1	59 kDa	0.55	0.4	6.08	9.72	13.713
116 kDa U5 small nuclear ribonucleoprotein component OS=Danio rerio OX=7955 GN=eftud2 PE=2 SV=1	A8WFS1	eftud2	109 kDa	1	0.4	42.563	27.216	36.569
Proteasome subunit beta OS=Danio rerio OX=7955 GN=psmb6 PE=1 SV=1	F1RCM3	psmb6	25 kDa	1	0.4	12.161	9.72	14.221
Group of Cathepsin D OS=Danio rerio OX=7955 GN=ctsd PE=1 SV=1+1	Q8AWD9 (+1)	ctsd		1	0.4	8.107	5.832	10.158
Peptidylprolyl isomerase OS=Danio rerio OX=7955 GN=fkbp3 PE=2 SV=1	Q503C0	fkbp3	24 kDa	1	0.4	30.402	37.909	28.443
Phosphatidylinositol-5-phosphate 4-kinase, type II, alpha a OS=Danio rerio OX=7955 GN=pip4k2aa PE=1 SV=1	B3DJ34	pip4k2aa	46 kDa	0.67	0.4	12.161	11.664	13.713
Cytochrome b-c1 complex subunit Rieske, mitochondrial OS=Danio rerio OX=7955 GN=uqcrfs1 PE=2 SV=1	Q6PC48	uqcrfs1	30 kDa	0.58	0.4	20.268	19.926	23.364
Keratin 91 OS=Danio rerio OX=7955 GN=krt91 PE=1 SV=1	Q6DHB6	krt91	50 kDa	0.53	0.4	118.427	136.195	111.816
RNA helicase OS=Danio rerio OX=7955 GN=ddx42 PE=1 SV=1	F1QSB8	ddx42	100 kDa	1	0.4	11.147	13.608	11.174
Carnosine dipeptidase 2 OS=Danio rerio OX=7955 GN=cndp2 PE=1 SV=1	A3KQX1	cndp2	53 kDa	1	0.4	16.214	24.3	19.3
Methyl-CpG binding domain protein 3a OS=Danio rerio OX=7955 GN=mbd3a PE=2 SV=1	Q6IQ79	mbd3a	31 kDa	0.56	0.4	0.676	1.944	3.725
Group of Caveolae-associated protein 2b OS=Danio rerio OX=7955 GN=cavin2b PE=1 SV=1+1	F1R665 (+1)	cavin2b		1	0.4	20.268	26.244	16.253
Proteasome 26S subunit, ATPase 3 OS=Danio rerio OX=7955 GN=psmc3 PE=1 SV=1	A0A0R4ILA8	psmc3	48 kDa	1	0.4	90.193	104.978	110.724
Phosphoglycerate mutase OS=Danio rerio OX=7955 GN=pgam2 PE=1 SV=1	Q7T3G4	pgam2	29 kDa	0.7	0.4	10.134	7.776	5.079
Fast skeletal muscle troponin C OS=Danio rerio OX=7955 GN=tnnc2 PE=1 SV=1	Q9I8U8	tnnc2	18 kDa	0.93	0.4	104.043	112.43	139.505
Arrestin-C OS=Danio rerio OX=7955 GN=arr3a PE=1 SV=1	Q6DH07	arr3a	39 kDa	1	0.4	59.791	55.405	68.059
Si:ch73-167i17.6 OS=Danio rerio OX=7955 GN=si:ch73-167i17.6 PE=3 SV=2	E7F2E9	si:ch73-167i17.6	26 kDa	1	0.4	18.241	13.608	18.285
2-phospho-D-glycerate hydro-lyase OS=Danio rerio OX=7955 GN=eno1b PE=1 SV=1	Q6PC89	eno1b	47 kDa	0.82	0.4	48.305	47.791	57.055
Gna11 protein OS=Danio rerio OX=7955 GN=gna11a PE=1 SV=1	B3DI16	gna11a	42 kDa	1	0.41	8.107	1.944	4.063
Protein phosphatase 1E (PP2C domain containing) OS=Danio rerio OX=7955 GN=ppm1e PE=2 SV=1	B3DGT0	ppm1e	71 kDa	1	0.41	3.04	1.944	4.063
Zgc:77326 OS=Danio rerio OX=7955 GN=nptnb PE=1 SV=1	Q6NZV3	nptnb	46 kDa	1	0.41	2.027	1.944	4.063
Synergin, gamma OS=Danio rerio OX=7955 GN=synrg PE=4 SV=1	E7F371	synrg	152 kDa	1	0.41	1.013	1.944	4.063
RNA helicase OS=Danio rerio OX=7955 GN=dhx16 PE=1 SV=1	F1QU72	dhx16	122 kDa	1	0.41	1.013	1.944	4.063
Group of Integrin beta OS=Danio rerio OX=7955 GN=itgb1b PE=2 SV=1+1	Q3YAA0 (+1)	itgb1b		0.83	0.41	8.614	5.832	10.158
KH domain-containing, RNA-binding, signal transduction-associated 1a OS=Danio rerio OX=7955 GN=khdrbs1a PE=1 SV=1	A2CE73	khdrbs1a	40 kDa	1	0.41	99.313	95.257	106.66
Group of Histone deacetylase 1 OS=Danio rerio OX=7955 GN=hdac1 PE=1 SV=1+3	F1R653 (+3)	hdac1		1	0.41	27.362	21.384	23.364
S-phase kinase-associated protein 1 OS=Danio rerio OX=7955 GN=skp1 PE=1 SV=1	Q6PBY8	skp1	19 kDa	1	0.41	51.683	49.573	45.712
Group of WD repeat domain 1 OS=Danio rerio OX=7955 GN=wdr1 PE=2 SV=1+1	Q7ZVQ3 (+1)	wdr1		1	0.41	14.188	15.552	23.364
Group of Inorganic diphosphatase OS=Danio rerio OX=7955 GN=ppa1b PE=1 SV=1+1	B7ZD39 (+1)	ppa1b		1	0.41	17.228	17.496	23.364
Calpain 1, (Mu/I) large subunit a OS=Danio rerio OX=7955 GN=capn1a PE=2 SV=1	Q7SYA9	capn1a	80 kDa	0.6	0.41	1.419	0.389	0.813
Group of Calpain 1, (mu/I) large subunit b OS=Danio rerio OX=7955 GN=capn1b PE=1 SV=1+1	A5PMP1 (+1)	capn1b		0.7	0.41	1.824	0.778	1.625
Transmembrane p24-trafficking protein 2 OS=Danio rerio OX=7955 GN=tmed2 PE=1 SV=1	E9QE12	tmed2	24 kDa	1	0.41	4.054	1.944	4.063
Group of Microsomal signal peptidase 25 kDa subunit OS=Danio rerio OX=7955 GN=spcs2 PE=1 SV=1+2	F1R9Q0	spcs2		1	0.41	0	1.944	4.063
Cytochrome c oxidase subunit 2 OS=Danio rerio OX=7955 GN=mt-co2 PE=3 SV=1	Q9MIY7	mt-co2	26 kDa	1	0.41	38.509	35.965	44.696
Actinin, alpha 4 OS=Danio rerio OX=7955 GN=actn4 PE=1 SV=1	A0A2R8QDC7	actn4	106 kDa	0.43	0.41	93.596	88.631	97.256
IGF-II mRNA-binding protein 1 OS=Danio rerio OX=7955 GN=igf2bp1 PE=2 SV=1	B2GSC6	igf2bp1	66 kDa	0.91	0.41	219.233	230.691	211.966
Sodium/potassium-transporting ATPase subunit beta OS=Danio rerio OX=7955 GN=atp1b1a PE=2 SV=1	Q6NYH5	atp1b1a	35 kDa	0.56	0.41	17.735	17.496	13.206
Prefoldin subunit 6 OS=Danio rerio OX=7955 GN=pfdn6 PE=1 SV=1	A0A2R8QTG0	pfdn6	14 kDa	1	0.41	29.389	34.993	26.411
Group of Eukaryotic translation initiation factor 4Bb OS=Danio rerio OX=7955 GN=eif4bb PE=1 SV=1+1	A0A2R8Q3F0 (+1)	eif4bb		0.69	0.41	22.126	24.3	21.163
Cold-inducible RNA-binding protein b (Fragment) OS=Danio rerio OX=7955 GN=cirbpb PE=1 SV=1	F1R6L3	cirbpb	23 kDa	1	0.41	155.05	165.242	146.277
60S ribosomal protein L27 OS=Danio rerio OX=7955 GN=rpl27 PE=2 SV=3	Q7ZV82	rpl27	16 kDa	1	0.41	29.389	28.188	31.49
Group of Carnitine O-palmitoyltransferase 2, mitochondrial OS=Danio rerio OX=7955 GN=cpt2 PE=1 SV=1+1	A0A2R8Q0N5 (+1)	cpt2		1	0.41	1.013	1.944	5.079
Calcium/calmodulin-dependent protein kinase OS=Danio rerio OX=7955 GN=camk2d2 PE=1 SV=1	A0A0R4I9B3	camk2d2	56 kDa	0.42	0.41	21.113	16.589	20.13
Actin-depolymerizing factor OS=Danio rerio OX=7955 GN=gsnb PE=1 SV=1	F1QQQ5	gsnb	80 kDa	1	0.41	16.214	16.524	10.158
Group of Catenin (cadherin-associated protein), delta 2b OS=Danio rerio OX=7955 GN=ctnnd2b PE=1 SV=1+1	B0V2S9 (+1)	ctnnd2b		0.78	0.41	3.04	1.296	3.725
Talin 1 OS=Danio rerio OX=7955 GN=tln1 PE=1 SV=1	A0A0R4IDZ8	tln1	271 kDa	0.93	0.41	76.242	106.857	82.823
Group of Nucleoporin 214 OS=Danio rerio OX=7955 GN=nup214 PE=1 SV=1+1	A0A0H2UKK7 (+1)	nup214		1	0.41	1.013	1.944	5.079
Aldehyde dehydrogenase 2 family member, tandem duplicate 1 OS=Danio rerio OX=7955 GN=aldh2.1 PE=1 SV=1	A2BGR9	aldh2.1	57 kDa	0.62	0.41	12.161	13.608	17.777
Calumenin-B OS=Danio rerio OX=7955 GN=calub PE=2 SV=1	Q7SXV9	calub	37 kDa	0.91	0.41	15.201	23.571	9.65
Complexin 3b OS=Danio rerio OX=7955 GN=cplx3b PE=2 SV=1	D2K290	cplx3b	18 kDa	1	0.41	35.469	47.629	32.506
Group of Calcium-transporting ATPase OS=Danio rerio OX=7955 GN=atp2a3 PE=1 SV=1+1	A0A2R8QJH4 (+1)	atp2a3		0.36	0.41	29.092	35.145	27.086
Nucleophosmin (Fragment) OS=Danio rerio OX=7955 GN=npm1b PE=1 SV=2	F1RD77	npm1b	36 kDa	1	0.41	39.523	35.965	42.664
S100 calcium-binding protein V2 OS=Danio rerio OX=7955 GN=s100v2 PE=1 SV=1	Q1LUV5	s100v2	11 kDa	1	0.41	16.214	20.412	16.253
Group of ELKS/RAB6-interacting/CAST family member 1a OS=Danio rerio OX=7955 GN=erc1a PE=1 SV=1+1	F8W2K0 (+1)	erc1a		0.87	0.41	16.046	7.29	11.343
V-type proton ATPase subunit d 1 OS=Danio rerio OX=7955 GN=atp6v0d1 PE=1 SV=1	Q6PGV1	atp6v0d1	40 kDa	1	0.41	44.59	32.076	26.411
Cytochrome c oxidase subunit 7B OS=Danio rerio OX=7955 GN=cox7b PE=1 SV=1	B3DJA6	cox7b	12 kDa	1	0.42	1.013	1.944	6.095
Group of Serine and arginine-rich-splicing factor 3b OS=Danio rerio OX=7955 GN=srsf3b PE=1 SV=1+2	A5WWG4	srsf3b		0.77	0.42	24.119	25.078	26.411
AHNAK nucleoprotein OS=Danio rerio OX=7955 GN=ahnak PE=1 SV=2	F1QZ50	ahnak	685 kDa	1	0.42	415.495	486.979	359.598
Alpha A crystallin OS=Danio rerio OX=7955 GN=cryaa PE=1 SV=1	Q8UUZ6	cryaa	20 kDa	1	0.42	35.469	27.216	40.633
Heterogeneous nuclear ribonucleoprotein Ua OS=Danio rerio OX=7955 GN=hnrnpua PE=1 SV=1	E7F3J2	hnrnpua	85 kDa	0.94	0.42	21.281	24.786	19.3
Complex I-B15 OS=Danio rerio OX=7955 GN=ndufb4 PE=1 SV=1	E9QEE8	ndufb4	14 kDa	1	0.42	20.268	25.272	23.364
Eukaryotic translation initiation factor 4 gamma, 3a OS=Danio rerio OX=7955 GN=eif4g3a PE=1 SV=1	A0A140LGN9	eif4g3a	189 kDa	0.92	0.42	5.067	5.832	8.634
Complexin 2 OS=Danio rerio OX=7955 GN=cplx2 PE=1 SV=3	E7FBR8	cplx2	15 kDa	0.87	0.42	28.375	41.149	30.813
Thioredoxin domain-containing 5 OS=Danio rerio OX=7955 GN=txndc5 PE=1 SV=1	F1R184	txndc5	46 kDa	1	0.42	58.777	69.013	57.901
Heterogeneous nuclear ribonucleoprotein U-like 1 like OS=Danio rerio OX=7955 GN=hnrnpul1l PE=1 SV=2	E7F071	hnrnpul1l	96 kDa	0.94	0.42	106.407	116.642	98.872
Exportin 1 (CRM1 homolog, yeast) a OS=Danio rerio OX=7955 GN=xpo1a PE=1 SV=2	E7F0E8	xpo1a	123 kDa	0.73	0.42	18.748	14.58	19.3
EF-hand domain family, member D2 OS=Danio rerio OX=7955 GN=efhd2 PE=1 SV=1	Q1LVD7	efhd2	27 kDa	1	0.42	43.576	46.657	42.664
DEAH box protein 9 OS=Danio rerio OX=7955 GN=dhx9 PE=1 SV=1	B0S6Z1	dhx9	140 kDa	1	0.42	43.576	34.993	46.727
Guanine nucleotide-binding protein subunit beta-5b OS=Danio rerio OX=7955 GN=gnb5b PE=2 SV=1	Q6PBY0	gnb5b	43 kDa	1	0.42	24.322	20.412	16.253
Non-specific serine/threonine protein kinase (Fragment) OS=Danio rerio OX=7955 GN=pak2b PE=2 SV=1	Q502N8	pak2b	29 kDa	0.44	0.42	1.351	2.268	1.185
Cadherin 17, LI cadherin (liver-intestine) OS=Danio rerio OX=7955 GN=cdh17 PE=1 SV=1	F1RD80	cdh17	97 kDa	1	0.42	82.086	105.95	96.502
Translocase of outer mitochondrial membrane 34 OS=Danio rerio OX=7955 GN=tomm34 PE=2 SV=1	Q7ZUB8	tomm34	34 kDa	1	0.42	7.094	11.664	6.095
Tropomyosin 1-1 OS=Danio rerio OX=7955 GN=tpm1 PE=2 SV=1	A0A1L6UW63	tpm1	33 kDa	0.35	0.43	123.212	106.579	101.401
Group of Sidoreflexin OS=Danio rerio OX=7955 GN=sfxn1 PE=1 SV=2+1	F1R5W5 (+1)	sfxn1		1	0.43	43.576	42.769	45.712
Heterogeneous nuclear ribonucleoprotein K OS=Danio rerio OX=7955 GN=hnrpkl PE=1 SV=1	B8JLJ8	hnrpkl	48 kDa	0.95	0.43	90.868	114.374	123.929
Group of Superoxide dismutase OS=Danio rerio OX=7955 GN=sod2 PE=1 SV=1+1	Q6P980 (+1)	sod2		1	0.43	6.08	7.776	12.19
Group of Peptidylprolyl isomerase OS=Danio rerio OX=7955 GN=fkbp9 PE=1 SV=1+1	Q1L8P1 (+1)	fkbp9		1	0.43	2.027	7.776	2.032
Protein kinase C and casein kinase substrate in neurons protein 1 OS=Danio rerio OX=7955 GN=pacsin1a PE=1 SV=1	A0A2R9YJM4	pacsin1a	50 kDa	0.95	0.43	62.831	69.985	84.312
60S ribosomal protein L28 OS=Danio rerio OX=7955 GN=rpl28 PE=2 SV=1	Q7SXI9	rpl28	16 kDa	1	0.43	49.657	55.405	43.68
Zgc:158846 OS=Danio rerio OX=7955 GN=zgc:158846 PE=3 SV=1	A0A2R8QF11	zgc:158846	54 kDa	0.85	0.43	59.808	98.497	87.021
Group of Peptidyl-prolyl cis-trans isomerase OS=Danio rerio OX=7955 GN=ppifb PE=1 SV=1+2	F1QLH1	ppifb		0.94	0.43	24.575	30.132	25.903
Group of U2 snRNP-associated SURP domain-containing OS=Danio rerio OX=7955 GN=u2surp PE=1 SV=1+1	B0S5J3 (+1)	u2surp		1	0.43	4.054	5.832	2.032
Retinoid isomerohydrolase OS=Danio rerio OX=7955 GN=rpe65a PE=2 SV=1	Q6PBW5	rpe65a	61 kDa	1	0.43	104.38	89.425	104.629
Huntingtin-interacting protein K OS=Danio rerio OX=7955 GN=hypk PE=1 SV=1	B1WB51	hypk	13 kDa	1	0.43	10.134	16.524	9.142
Group of Isoleucyl-tRNA synthetase OS=Danio rerio OX=7955 GN=iars1 PE=1 SV=2+1	F1QSY7 (+1)	iars1		1	0.43	22.295	16.524	15.237
Heparan sulfate proteoglycan 2 OS=Danio rerio OX=7955 GN=hspg2 PE=1 SV=2	F1RCP6	hspg2	373 kDa	1	0.43	3.04	5.832	2.032
Poly(A)-binding protein, nuclear 1 (Fragment) OS=Danio rerio OX=7955 GN=pabpn1 PE=1 SV=8	F8W5X1	pabpn1	24 kDa	1	0.44	30.402	20.412	16.253
DNA polymerase (Fragment) OS=Danio rerio OX=7955 GN=polb PE=1 SV=1	B0R195	polb	33 kDa	1	0.44	7.094	3.888	2.032
Group of IQ motif-containing GTPase-activating protein 1 OS=Danio rerio OX=7955 GN=iqgap1 PE=1 SV=1+1	E7FBD5 (+1)	iqgap1		1	0.44	4.054	3.888	2.032
Fructose-bisphosphate aldolase OS=Danio rerio OX=7955 GN=aldoaa PE=1 SV=1	Q803Q7	aldoaa	40 kDa	0.72	0.44	98.807	102.061	115.803
Guanine nucleotide-binding protein (G protein), alpha transducing activity polypeptide 1 OS=Danio rerio OX=7955 GN=gnat1 PE=1 SV=1	Q90WX6	gnat1	40 kDa	0.88	0.44	24.322	24.3	29.713
Matrin 3-like 1.1 OS=Danio rerio OX=7955 GN=matr3l1.1 PE=1 SV=2	Q800H4	matr3l1.1	104 kDa	1	0.44	12.161	12.636	16.253
39S ribosomal protein L17, mitochondrial OS=Danio rerio OX=7955 GN=mrpl17 PE=1 SV=1	Q66I81	mrpl17	19 kDa	1	0.44	6.08	4.86	2.032
sp|Q5U3S7|NOSIP_DANRE Nitric oxide synthase-interacting protein OS=Danio rerio OX=7955 GN=nosip PE=2 SV=1	sp|Q5U3S7|NOSIP_DANRENitric oxide synthase-interacting protein OS=Danio rerio OX=7955 GN=nosip PE=2 SV=1	nosip		1	0.44	3.04	4.86	2.032
ATPase H+ transporting V0 subunit e1 OS=Danio rerio OX=7955 GN=atp6v0e1 PE=1 SV=1	Q7SXA1	atp6v0e1	17 kDa	1	0.44	70.938	65.125	73.139
Succinate--CoA ligase [ADP-forming] subunit beta, mitochondrial OS=Danio rerio OX=7955 GN=sucla2 PE=1 SV=1	Q6PBI0	sucla2	50 kDa	1	0.44	11.147	7.776	12.19
Structural maintenance of chromosomes protein OS=Danio rerio OX=7955 GN=smc1al PE=1 SV=1	Q6DRM9	smc1al	143 kDa	1	0.44	72.965	66.097	86.344
Aminopeptidase OS=Danio rerio OX=7955 GN=npepps PE=1 SV=1	F1QRM9	npepps	104 kDa	1	0.44	29.389	34.02	25.395
Group of Glutamate receptor, ionotropic, N-methyl D-aspartate-associated protein 1a (glutamate-binding) OS=Danio rerio OX=7955 GN=grinaa PE=4 SV=1+1	A0A0R4IG88 (+1)	grinaa		1	0.44	9.121	12.636	7.111
VAMP/synaptobrevin OS=Danio rerio OX=7955 GN=vamp1 PE=1 SV=1	Q6PBJ3	vamp1	13 kDa	0.83	0.44	24.322	26.244	21.332
Synaptosomal-associated protein OS=Danio rerio OX=7955 GN=snap25b PE=1 SV=1	A0A2U3TW29	snap25b	23 kDa	0.79	0.44	92.22	98.173	80.249
Group of Serine/arginine-rich splicing factor 2 (Fragment) OS=Danio rerio OX=7955 GN=srsf2a PE=1 SV=1+2	U3JB26	srsf2a		0.8	0.44	24.119	31.299	27.833
Zgc:175096 protein OS=Danio rerio OX=7955 GN=znf576.2 PE=2 SV=1	A9JTF6	znf576.2	45 kDa	1	0.44	5.067	3.888	8.127
Group of 26S proteasome regulatory subunit RPN11 OS=Danio rerio OX=7955 GN=psmd14 PE=1 SV=1+1	F1QHE5 (+1)	psmd14		1	0.44	10.134	11.664	15.237
Apoptotic chromatin condensation inducer 1a (Fragment) OS=Danio rerio OX=7955 GN=acin1a PE=1 SV=2	F1R6R1	acin1a	160 kDa	1	0.44	22.295	28.188	34.538
Actin-related protein 2/3 complex subunit 3 OS=Danio rerio OX=7955 GN=arpc3 PE=1 SV=1	Q6ZM62	arpc3	20 kDa	1	0.44	26.348	24.3	20.316
Eukaryotic translation initiation factor 3 subunit I OS=Danio rerio OX=7955 GN=eif3i PE=2 SV=1	Q7ZV55	eif3i	36 kDa	1	0.44	5.067	10.692	14.221
ATP synthase subunit e, mitochondrial OS=Danio rerio OX=7955 GN=atp5meb PE=1 SV=2	A2ARG7	atp5meb	8 kDa	0.88	0.44	43.576	51.031	61.965
Group of Cytochrome c oxidase subunit 4 OS=Danio rerio OX=7955 GN=cox4i2 PE=1 SV=1+1	F1QLR1 (+1)	cox4i2		0.88	0.44	25.842	18.468	21.84
Zinc finger protein 318 OS=Danio rerio OX=7955 GN=znf318 PE=1 SV=1	E7EYC3	znf318	249 kDa	1	0.44	26.348	37.909	27.427
ATP-dependent 6-phosphofructokinase OS=Danio rerio OX=7955 GN=pfkpa PE=1 SV=2	A0A0R4ITA8	pfkpa	86 kDa	0.77	0.44	33.442	27.54	17.777
Microtubule-associated protein RP/EB family member 2 (Fragment) OS=Danio rerio OX=7955 GN=mapre2 PE=1 SV=1	A0A0R4IQR0	mapre2	43 kDa	0.6	0.44	30.489	26.615	19.271
Group of Protein-L-isoaspartate O-methyltransferase (Fragment) OS=Danio rerio OX=7955 GN=pcmt PE=1 SV=1+1	R4GES5 (+1)	pcmt		1	0.44	2.027	3.888	2.032
RNA-binding motif, single stranded-interacting protein 2b OS=Danio rerio OX=7955 GN=rbms2b PE=2 SV=1	Q6DGB5	rbms2b	44 kDa	1	0.44	2.027	3.888	2.032
Zgc:110177 OS=Danio rerio OX=7955 GN=napga PE=1 SV=1	Q5BJK3	napga	34 kDa	1	0.44	2.027	3.888	2.032
Group of Appl1 OS=Danio rerio OX=7955 GN=appl1 PE=2 SV=1+2	B2XCL9	appl1		1	0.44	3.04	3.888	2.032
Calcium-transporting ATPase OS=Danio rerio OX=7955 GN=atp2b4 PE=1 SV=1	F1QKF2	atp2b4	130 kDa	0.66	0.45	38.648	44.018	30.112
Heat shock factor binding protein 1 OS=Danio rerio OX=7955 GN=hsbp1b PE=2 SV=1	Q6PBV8	hsbp1b	8 kDa	0.83	0.45	15.201	16.038	12.698
Periaxin OS=Danio rerio OX=7955 GN=prx PE=4 SV=1	A0A2R8QI77	prx	445 kDa	1	0.45	13.174	54.433	29.459
Reticulon OS=Danio rerio OX=7955 GN=rtn3 PE=1 SV=1	Q7ZUD6	rtn3	24 kDa	1	0.45	58.777	59.293	70.091
Cytochrome c oxidase polypeptide VIIc OS=Danio rerio OX=7955 GN=cox7c PE=1 SV=1	Q6PBP0	cox7c	7 kDa	1	0.45	14.188	11.664	15.237
Group of Ubiquitin-conjugating enzyme E2L 3 OS=Danio rerio OX=7955 GN=ube2l3a PE=1 SV=1+1	Q6IQK2 (+1)	ube2l3a		0.47	0.45	3.716	3.888	6.095
Pre-mRNA-splicing factor SPF27 OS=Danio rerio OX=7955 GN=bcas2 PE=2 SV=1	Q5RKQ0	bcas2	26 kDa	1	0.45	40.536	33.048	44.696
Group of Cleavage stimulation factor, 3' pre-RNA, subunit 2 OS=Danio rerio OX=7955 GN=cstf2 PE=1 SV=1+1	F1QWP0 (+1)	cstf2		0.7	0.45	21.957	24.624	22.348
Group of Caveolae-associated protein 4a OS=Danio rerio OX=7955 GN=cavin4a PE=1 SV=1+1	A1L260 (+1)	cavin4a		1	0.45	24.322	33.048	21.332
Group of Chromatin target of PRMT1a OS=Danio rerio OX=7955 GN=chtopa PE=1 SV=1+1	Q7ZW44 (+1)	chtopa		1	0.45	16.214	17.496	12.19
Zgc:153129 OS=Danio rerio OX=7955 GN=cst14b.1 PE=2 SV=1	Q08BN2	cst14b.1	11 kDa	0.75	0.45	4.56	1.458	1.016
Group of Adaptor-related protein complex 3 subunit sigma 2 OS=Danio rerio OX=7955 GN=ap3s2 PE=1 SV=1+1	Q6DGS0 (+1)	ap3s2		1	0.45	5.067	5.832	4.063
Acaa1 protein OS=Danio rerio OX=7955 GN=acaa1 PE=1 SV=1	Q6GQN6	acaa1	44 kDa	1	0.45	3.04	2.916	2.032
Group of Ankyrin repeat and MYND domain-containing 2a OS=Danio rerio OX=7955 GN=ankmy2a PE=1 SV=1+1	F1QE34 (+1)	ankmy2a		1	0.45	1.013	2.916	2.032
Mitochondrial ribosomal protein L38 OS=Danio rerio OX=7955 GN=mrpl38 PE=2 SV=1	Q6NWB9	mrpl38	41 kDa	1	0.45	1.013	2.916	2.032
RNA-binding motif protein 26 OS=Danio rerio OX=7955 GN=rbm26 PE=1 SV=1	A0A0R4IYE4	rbm26	113 kDa	1	0.45	1.013	2.916	2.032
Cell division cycle and apoptosis regulator 1 OS=Danio rerio OX=7955 GN=ccar1 PE=1 SV=3	B8A6A6	ccar1	132 kDa	1	0.45	0	2.916	2.032
Group of Metavinculin OS=Danio rerio OX=7955 GN=vcla PE=1 SV=1+1	F6NHA0 (+1)	vcla		0.82	0.45	11.147	13.122	9.142
Transgelin OS=Danio rerio OX=7955 GN=tagln2 PE=1 SV=1	A0A2R8QQS8	tagln2	24 kDa	1	0.45	5.067	5.832	9.142
Glucose-induced degradation protein 8-A homolog OS=Danio rerio OX=7955 GN=gid8a PE=2 SV=1	Q6PC55	gid8a	27 kDa	0.62	0.45	4.054	2.916	4.571
Group of Thymosin beta OS=Danio rerio OX=7955 GN=tmsb4x PE=1 SV=1+1	Q45QT2 (+1)	tmsb4x		1	0.45	25.335	34.02	27.427
Chymotrypsinogen B1 OS=Danio rerio OX=7955 GN=ctrb1 PE=1 SV=1	A0A2R8RUN5	ctrb1	31 kDa	0.83	0.45	18.241	12.636	19.3
Dynein light intermediate chain OS=Danio rerio OX=7955 GN=dync1li1 PE=1 SV=1	Q1LUM9	dync1li1	55 kDa	0.61	0.45	14.694	15.066	13.206
Group of Myosin-binding protein Hb OS=Danio rerio OX=7955 GN=mybphb PE=1 SV=1+1	A8KBU7 (+1)	mybphb		0.97	0.45	139.343	149.69	130.024
160 kDa neurofilament protein OS=Danio rerio OX=7955 GN=nefma PE=1 SV=1	F1QCR7	nefma	96 kDa	0.81	0.45	36.685	59.837	71.494
Group of 60S ribosomal protein L35 OS=Danio rerio OX=7955 GN=rpl35 PE=1 SV=1+1	A0A2R8RS24 (+1)	rpl35		1	0.45	14.188	17.496	12.19
Group of Interleukin enhancer-binding factor 3 homolog OS=Danio rerio OX=7955 GN=ilf3 PE=1 SV=2+1	Q6NXA4 (+1)	ilf3		0.97	0.45	335.267	332.591	329.462
Tubulin beta chain OS=Danio rerio OX=7955 GN=tubb2b PE=1 SV=1	A0A0R4IPH2	tubb2b	50 kDa	0.27	0.46	146.015	139.82	160.474
Protein tyrosine kinase 2aa (Fragment) OS=Danio rerio OX=7955 GN=ptk2aa PE=4 SV=1	A0A0R4IRT2	ptk2aa	24 kDa	0.57	0.46	1.158	2.222	0.435
SH3 domain-containing GRB2-like 2b, endophilin A1 OS=Danio rerio OX=7955 GN=sh3gl2b PE=3 SV=3	F1RAR0	sh3gl2b	27 kDa	1	0.46	8.107	7.776	11.174
ELAV-like protein (Fragment) OS=Danio rerio OX=7955 GN=elavl3 PE=1 SV=6	F1R0S9	elavl3	19 kDa	0.52	0.46	20.775	21.19	16.253
Methylmalonyl-CoA isomerase OS=Danio rerio OX=7955 GN=mut PE=1 SV=1	A5D6S3	mut	84 kDa	1	0.46	9.121	10.692	16.253
Heterogeneous nuclear ribonucleoprotein A/Bb OS=Danio rerio OX=7955 GN=hnrnpabb PE=1 SV=1	Q6NYA1	hnrnpabb	34 kDa	0.7	0.46	60.466	53.785	45.373
RNA helicase (Fragment) OS=Danio rerio OX=7955 GN=ddx46 PE=2 SV=1	A3KMS1	ddx46	117 kDa	1	0.46	8.107	11.664	6.095
Protein NDRG2 OS=Danio rerio OX=7955 GN=ndrg2 PE=2 SV=1	Q5PR98	ndrg2	40 kDa	1	0.46	21.281	20.412	25.395
TIA1 cytotoxic granule-associated RNA-binding protein-like 1 OS=Danio rerio OX=7955 GN=tial1 PE=1 SV=1	Q7SXQ1	tial1	41 kDa	0.6	0.46	7.094	4.86	6.095
Fibroblast growth factor-binding protein 2b OS=Danio rerio OX=7955 GN=fgfbp2b PE=3 SV=1	F1QLT3	fgfbp2b	32 kDa	1	0.46	22.295	33.048	24.38
Ubiquinol-cytochrome c reductase core protein I OS=Danio rerio OX=7955 GN=uqcrc1 PE=2 SV=1	Q6PBH6	uqcrc1	52 kDa	1	0.46	59.791	63.181	55.87
Group of Eukaryotic translation initiation factor 5 OS=Danio rerio OX=7955 GN=eif5 PE=1 SV=1+1	A0A2R8QLZ8 (+1)	eif5		1	0.46	15.201	17.496	10.158
Group of SERPINE1 mRNA binding protein 1 OS=Danio rerio OX=7955 GN=serbp1a PE=1 SV=1+1	Q802Z9 (+1)	serbp1a		1	0.46	97.287	110.81	82.281
Coiled-coil-helix-coiled-coil-helix domain-containing 3a OS=Danio rerio OX=7955 GN=chchd3a PE=1 SV=2	A0A0R4IUL1	chchd3a	35 kDa	0.5	0.46	3.716	1.296	2.37
Group of Syndecan (Fragment) OS=Danio rerio OX=7955 GN=sdc3 PE=2 SV=1+1	F1DFN3 (+1)	sdc3		1	0.46	7.094	9.72	6.095
Protein RCC2 homolog OS=Danio rerio OX=7955 GN=rcc2 PE=2 SV=1	Q6NYE2	rcc2	54 kDa	1	0.46	6.08	7.776	6.095
Group of Myosin, heavy chain 11a, smooth muscle OS=Danio rerio OX=7955 GN=myh11a PE=1 SV=1+1	B3DFS9 (+1)	myh11a		0.73	0.46	3.378	11.34	21.738
Glutamine synthetase OS=Danio rerio OX=7955 GN=glulb PE=1 SV=1	Q7ZVF2	glulb	42 kDa	1	0.46	29.389	20.412	27.427
Adenosine deaminase RNA-specific B1b OS=Danio rerio OX=7955 GN=adarb1b PE=1 SV=1	E9QJK5	adarb1b	77 kDa	1	0.47	10.134	5.832	9.142
Signal peptidase complex subunit 3 OS=Danio rerio OX=7955 GN=spcs3 PE=1 SV=1	Q6NWJ2	spcs3	20 kDa	1	0.47	5.067	4.86	8.127
Group of Solute carrier family 2 member 3a OS=Danio rerio OX=7955 GN=slc2a3a PE=1 SV=1+1	A0A286Y8I9 (+1)	slc2a3a		1	0.47	10.134	12.636	15.237
Neural cell adhesion molecule 1a OS=Danio rerio OX=7955 GN=ncam1a PE=1 SV=2	A0A0R4IAW3	ncam1a	98 kDa	0.58	0.47	93.233	103.034	70.091
Prohibitin OS=Danio rerio OX=7955 GN=phb2b PE=1 SV=2	F1R9C6	phb2b	34 kDa	0.69	0.47	14.188	18.954	24.887
Coiled-coil domain-containing protein 47 OS=Danio rerio OX=7955 GN=ccdc47 PE=1 SV=1	F1R3V8	ccdc47	56 kDa	1	0.47	11.147	11.664	7.111
Condensin complex subunit 1 OS=Danio rerio OX=7955 GN=ncapd2 PE=1 SV=2	B0V123	ncapd2	154 kDa	1	0.47	5.067	2.916	2.032
Group of Thrombospondin 1b OS=Danio rerio OX=7955 GN=thbs1b PE=3 SV=2+1	F1QL35 (+1)	thbs1b		1	0.47	4.054	2.916	2.032
Maleylacetoacetate isomerase OS=Danio rerio OX=7955 GN=gstz1 PE=1 SV=2	X1WBU0	gstz1	25 kDa	1	0.47	2.027	2.916	2.032
Group of 17-beta-hydroxysteroid dehydrogenase type 4 OS=Danio rerio OX=7955 GN=hsd17b4 PE=2 SV=1+1	Q98TA2 (+1)	hsd17b4		1	0.47	4.054	2.916	2.032
Golgin B1 OS=Danio rerio OX=7955 GN=golgb1 PE=1 SV=1	F1QMB4	golgb1	387 kDa	1	0.47	4.054	2.916	2.032
Mediator of RNA polymerase II transcription subunit 21 OS=Danio rerio OX=7955 GN=med21 PE=2 SV=1	Q7ZTI5	med21	16 kDa	1	0.47	6.08	5.832	4.063
Clavesin-2 OS=Danio rerio OX=7955 GN=clvs2 PE=2 SV=1	Q5SPP0	clvs2	38 kDa	1	0.47	3.04	2.916	2.032
Guanosine-3',5'-bis(diphosphate) 3'-pyrophosphohydrolase MESH1 OS=Danio rerio OX=7955 GN=hddc3 PE=1 SV=1	F1QM43	hddc3	20 kDa	1	0.47	2.027	2.916	2.032
Group of IST1 homolog OS=Danio rerio OX=7955 GN=ist1 PE=1 SV=1+2	Q7ZVT1	ist1		1	0.47	2.027	2.916	2.032
Membrane-associated guanylate kinase, WW and PDZ domain-containing 2a OS=Danio rerio OX=7955 GN=magi2a PE=4 SV=3	F1Q897	magi2a	164 kDa	1	0.47	1.013	2.916	2.032
Group of Aminoacyl-tRNA hydrolase OS=Danio rerio OX=7955 GN=si:dkey-19e4.5 PE=1 SV=1+2	E7F4Q9	si:dkey-19e4.5		1	0.47	1.013	2.916	2.032
Fragile X mental retardation, autosomal homolog 2 OS=Danio rerio OX=7955 GN=fxr2 PE=2 SV=1	Q7ZV52	fxr2	75 kDa	1	0.47	0	2.916	2.032
Group of ER membrane protein complex subunit 2 OS=Danio rerio OX=7955 GN=emc2 PE=1 SV=1+1	A0A2R8QFT7 (+1)	emc2		1	0.47	12.161	8.748	6.095
Complex I subunit B13 OS=Danio rerio OX=7955 GN=ndufa5 PE=1 SV=1	Q5BJA2	ndufa5	13 kDa	1	0.47	34.456	27.216	34.538
Group of Tubulin beta chain OS=Danio rerio OX=7955 GN=zgc:55461 PE=1 SV=1+1	Q6IQJ2 (+1)	zgc:55461		0.39	0.47	217.642	208.938	246.77
Cystatin 14b, tandem duplicate 1 OS=Danio rerio OX=7955 GN=cst14b.1 PE=1 SV=1	A0A2R8QDV2	cst14b.1	11 kDa	0.75	0.47	6.587	6.318	5.079
Charged multivesicular body protein 4c OS=Danio rerio OX=7955 GN=chmp4c PE=2 SV=1	Q6IQ73	chmp4c	25 kDa	0.89	0.47	10.134	6.48	11.513
SWI/SNF-related, matrix-associated, actin-dependent regulator of chromatin, subfamily c, member 1a OS=Danio rerio OX=7955 GN=smarcc1a PE=1 SV=1	F1Q9K1	smarcc1a	121 kDa	0.77	0.47	114.852	119.234	102.936
Ribosome-binding protein 1a OS=Danio rerio OX=7955 GN=rrbp1a PE=1 SV=1	B8A4D7	rrbp1a	146 kDa	0.99	0.47	94.753	110.81	98.534
Structural maintenance of chromosomes protein OS=Danio rerio OX=7955 GN=smc4 PE=1 SV=2	E7FGC2	smc4	146 kDa	1	0.47	8.107	8.748	4.063
Bassoon (presynaptic cytomatrix protein) b (Fragment) OS=Danio rerio OX=7955 GN=bsnb PE=1 SV=3	F1Q6T0	bsnb	367 kDa	0.88	0.47	12.161	6.318	10.666
ATP synthase-coupling factor 6, mitochondrial OS=Danio rerio OX=7955 GN=atp5pf PE=1 SV=1	B8JM34	atp5pf	12 kDa	1	0.47	102.354	108.866	94.471
Proliferating cell nuclear antigen OS=Danio rerio OX=7955 GN=pcna PE=1 SV=2	Q9PTP1	pcna	29 kDa	1	0.47	12.161	8.748	14.221
GRIP1-associated protein 1 OS=Danio rerio OX=7955 GN=gripap1 PE=1 SV=1	B0UYE9	gripap1	99 kDa	1	0.47	22.295	28.188	33.522
Vacuolar proton pump subunit B OS=Danio rerio OX=7955 GN=atp6v1ba PE=1 SV=1	Q6PC68	atp6v1ba	56 kDa	0.62	0.47	49.657	37.423	40.125
Creb1 protein OS=Danio rerio OX=7955 GN=creb1a PE=1 SV=1	Q803K8	creb1a	34 kDa	0.75	0.47	5.574	3.888	5.587
Annexin OS=Danio rerio OX=7955 GN=anxa11b PE=2 SV=1	Q804G3	anxa11b	51 kDa	0.51	0.47	38.408	36.548	30.373
Protein phosphatase 2, regulatory subunit A, beta a OS=Danio rerio OX=7955 GN=ppp2r1ba PE=1 SV=1	A5PMV7	ppp2r1ba	65 kDa	0.7	0.47	67.391	71.443	93.963
Prefoldin subunit 3 OS=Danio rerio OX=7955 GN=vbp1 PE=1 SV=1	Q503D5	vbp1	22 kDa	1	0.47	11.147	11.664	14.221
Kinesin-like protein OS=Danio rerio OX=7955 GN=kif5ba PE=1 SV=1	A0A0R4IRM1	kif5ba	109 kDa	0.76	0.47	31.415	35.155	31.49
Axonal membrane protein GAP-43 OS=Danio rerio OX=7955 GN=gap43 PE=2 SV=1	Q90462	gap43	21 kDa	0.67	0.47	41.549	40.825	28.951
Group of Tyrosine--tRNA ligase OS=Danio rerio OX=7955 GN=yars1 PE=1 SV=1+1	A0A0R4I9C1 (+1)	yars1		1	0.47	26.348	21.384	13.206
Zgc:110761 OS=Danio rerio OX=7955 GN=mybpc2b PE=2 SV=1	Q5BJ14	mybpc2b	125 kDa	1	0.48	12.161	14.58	20.316
Flotillin OS=Danio rerio OX=7955 GN=flot1b PE=1 SV=1	Q6TH07	flot1b	47 kDa	0.88	0.48	86.646	135.11	88.376
Ribosomal protein S5 OS=Danio rerio OX=7955 GN=rps5 PE=1 SV=1	Q6PC80	rps5	23 kDa	1	0.48	41.549	33.048	37.585
Caveolae-associated protein 1a OS=Danio rerio OX=7955 GN=cavin1a PE=3 SV=1	E7F0K3	cavin1a	47 kDa	1	0.48	7.094	7.776	10.158
Transcriptional activator protein Pur-beta OS=Danio rerio OX=7955 GN=purb PE=2 SV=3	Q6PHK6	purb	33 kDa	0.5	0.48	7.769	4.86	5.756
Group of Zgc:112160 OS=Danio rerio OX=7955 GN=zgc:112160 PE=1 SV=1+1	Q561U4 (+1)	zgc:112160		1	0.48	32.429	29.16	34.538
Group of Calcium-transporting ATPase OS=Danio rerio OX=7955 GN=atp2a1l PE=1 SV=1+1	A0A2R8RK22 (+1)	atp2a1l		0.71	0.48	157.997	203.109	182.573
Group of Myomesin 2a OS=Danio rerio OX=7955 GN=myom2a PE=1 SV=1+2	A0A2R8RZT9	myom2a		1	0.48	51.683	73.873	55.87
Myosin light chain, phosphorylatable, fast skeletal muscle b OS=Danio rerio OX=7955 GN=mylpfb PE=1 SV=1	Q66I73	mylpfb	19 kDa	0.41	0.48	203.947	216.451	190.787
Group of Spermatid perinuclear RNA-binding protein (Fragment) OS=Danio rerio OX=7955 GN=strbp PE=2 SV=1+1	A4QN46 (+1)	strbp		0.89	0.48	18.579	15.228	13.544
Bassoon b (Fragment) OS=Danio rerio OX=7955 GN=bsnb PE=2 SV=1	K7QPK9	bsnb	36 kDa	0.67	0.48	5.574	2.43	2.032
S100 calcium-binding protein V1 OS=Danio rerio OX=7955 GN=s100v1 PE=1 SV=1	E7FGU0	s100v1	12 kDa	1	0.48	3.04	4.86	4.063
Group of Collagen type XV-B alpha 1 chain OS=Danio rerio OX=7955 GN=col15a1b PE=2 SV=1+4	A0A0A1I9R6 (+4)	col15a1b		1	0.48	5.067	4.86	4.063
Myosin phosphatase Rho-interacting protein OS=Danio rerio OX=7955 GN=mprip PE=1 SV=1	A0A0R4IE40	mprip	120 kDa	1	0.48	2.027	4.86	4.063
Group of Cul5 protein (Fragment) OS=Danio rerio OX=7955 GN=cul5a PE=2 SV=1+1	A8KC14 (+1)	cul5a		1	0.48	1.013	4.86	4.063
Solute carrier organic anion transporter family member 5A1a (Fragment) OS=Danio rerio OX=7955 GN=slco5a1a PE=4 SV=1	E9QB40	slco5a1a	42 kDa	1	0.48	9.121	5.832	4.063
Sulfotransferase OS=Danio rerio OX=7955 GN=sult2st2 PE=1 SV=1	A0A0R4IT32	sult2st2	34 kDa	1	0.48	3.04	5.832	4.063
Nucleolar protein 4-like b OS=Danio rerio OX=7955 GN=nol4lb PE=2 SV=1	A1L2C7	nol4lb	50 kDa	1	0.48	4.054	5.832	4.063
Group of High mobility group nucleosome-binding domain-containing protein 3 OS=Danio rerio OX=7955 GN=hmgn3 PE=2 SV=1+1	Q5U381 (+1)	hmgn3		1	0.48	9.121	12.636	16.253
Pyruvate kinase OS=Danio rerio OX=7955 GN=pkmb PE=1 SV=1	A0A0R4IHV1	pkmb	58 kDa	0.96	0.48	21.281	42.283	58.917
YLP motif-containing 1 OS=Danio rerio OX=7955 GN=ylpm1 PE=1 SV=1	F6P6X1	ylpm1	207 kDa	1	0.48	8.107	14.58	10.158
Group of Heat shock 70 kDa protein 4 OS=Danio rerio OX=7955 GN=hspa4b PE=1 SV=1+1	Q6NZU0 (+1)	hspa4b		0.91	0.48	52.359	48.925	55.531
Keratin 15 OS=Danio rerio OX=7955 GN=krt15 PE=2 SV=1	Q803Y5	krt15	49 kDa	0.64	0.48	41.155	50.772	46.194
Host cell factor C1b OS=Danio rerio OX=7955 GN=hcfc1b PE=1 SV=1	A8WIP5	hcfc1b	204 kDa	0.87	0.48	36.482	25.272	19.3
TFIIS N-terminal domain-containing protein OS=Danio rerio OX=7955 GN=iws1 PE=1 SV=2	F1QJ31	iws1	87 kDa	1	0.48	9.121	7.776	4.063
RAB7b, member RAS oncogene family OS=Danio rerio OX=7955 GN=rab7b PE=2 SV=1	Q6GQM5	rab7b	23 kDa	0.6	0.48	11.147	13.932	16.253
Group of Septin OS=Danio rerio OX=7955 GN=sept7b PE=1 SV=1+1	F8W5J3 (+1)	sept7b		0.72	0.48	23.139	17.334	22.179
Cyb5a protein OS=Danio rerio OX=7955 GN=cyb5a PE=1 SV=1	A8WGS0	cyb5a	15 kDa	1	0.48	45.603	53.461	49.775
Calreticulin OS=Danio rerio OX=7955 GN=calr3b PE=2 SV=1	Q802X3	calr3b	48 kDa	0.76	0.48	30.692	35.756	43.208
Gap junction alpha-1 protein OS=Danio rerio OX=7955 GN=gja1 PE=1 SV=3	O57474	gja1	43 kDa	1	0.48	9.121	5.832	9.142
Voltage-dependent anion-selective channel protein 1 OS=Danio rerio OX=7955 GN=vdac1 PE=1 SV=1	Q6NWC1	vdac1	31 kDa	1	0.48	104.38	85.537	93.455
Ferritin OS=Danio rerio OX=7955 GN=fth1a PE=1 SV=1	Q9DDT0	fth1a	21 kDa	1	0.48	30.402	36.937	44.696
Microtubule-associated protein 1Aa OS=Danio rerio OX=7955 GN=map1aa PE=1 SV=2	A0A140LGY7	map1aa	286 kDa	0.97	0.48	101.847	71.443	82.281
5-aminoimidazole-4-carboxamide ribonucleotide formyltransferase OS=Danio rerio OX=7955 GN=atic PE=1 SV=1	A2CEW4	atic	64 kDa	1	0.48	11.147	15.552	17.269
Dmx-like 2 OS=Danio rerio OX=7955 GN=dmxl2 PE=1 SV=2	A0A0R4IWM7	dmxl2	337 kDa	1	0.48	13.174	5.832	11.174
Group of Potassium/chloride cotransporter kcc2 OS=Danio rerio OX=7955 GN=SLC12A5 PE=2 SV=1+2	M1EVR1	SLC12A5		0.95	0.49	42.259	32.417	35.096
Small monomeric GTPase OS=Danio rerio OX=7955 GN=zgc:55558 PE=1 SV=1	Q7ZUL8	zgc:55558	21 kDa	0.83	0.49	10.134	9.234	12.698
Crystallin, gamma M2d4 OS=Danio rerio OX=7955 GN=crygm2d4 PE=2 SV=1	A5PL63	crygm2d4	21 kDa	0.6	0.49	42.225	43.012	35.469
Novel protein similar to human splicing factor 3a, subunit 1, 120kD (SF3A1) OS=Danio rerio OX=7955 GN=sf3a1 PE=1 SV=1	Q90X41	sf3a1	88 kDa	1	0.49	103.367	86.509	99.55
Calpain 2, (M/II) large subunit a OS=Danio rerio OX=7955 GN=capn2a PE=2 SV=1	Q5BLH5	capn2a	78 kDa	0.73	0.49	3.446	3.305	0.813
H(+)-transporting two-sector ATPase OS=Danio rerio OX=7955 GN=atp6v1aa PE=1 SV=1	A2BEN1	atp6v1aa	68 kDa	0.63	0.49	73.472	71.443	82.281
Elongation factor 1-gamma OS=Danio rerio OX=7955 GN=eef1g PE=2 SV=1	Q6PE25	eef1g	50 kDa	1	0.49	84.112	79.705	86.344
14-3-3 protein beta/alpha-B OS=Danio rerio OX=7955 GN=ywhabb PE=1 SV=1	F1RBF6	ywhabb	27 kDa	0.6	0.49	82.832	83.663	79.062
Group of Hepatoma-derived growth factor-related protein 2 OS=Danio rerio OX=7955 GN=hdgfl2 PE=1 SV=1+1	G8JL25 (+1)	hdgfl2		1	0.49	4.054	5.832	8.127
Plakophilin 3a OS=Danio rerio OX=7955 GN=pkp3a PE=1 SV=1	F1Q8J9	pkp3a	95 kDa	1	0.49	2.027	5.832	8.127
Cytochrome c oxidase subunit OS=Danio rerio OX=7955 GN=cox6b2 PE=1 SV=1	Q7SXM1	cox6b2	10 kDa	1	0.49	35.469	31.104	42.664
Sidoreflexin OS=Danio rerio OX=7955 GN=sfxn3 PE=2 SV=1	A1L257	sfxn3	35 kDa	1	0.49	25.335	21.384	24.38
Tropomyosin 4 OS=Danio rerio OX=7955 GN=tpm4a PE=1 SV=1	Q7T3F0	tpm4a	29 kDa	0.38	0.49	35.975	39.704	38.014
Crooked neck pre-mRNA-splicing factor 1 OS=Danio rerio OX=7955 GN=crnkl1 PE=1 SV=1	Q803R7	crnkl1	91 kDa	1	0.49	5.067	3.888	3.047
Group of Serine/arginine repetitive matrix 1 OS=Danio rerio OX=7955 GN=srrm1 PE=1 SV=1+1	F8W2E1 (+1)	srrm1		1	0.49	3.04	3.888	3.047
Serine and arginine-rich-splicing factor 10b OS=Danio rerio OX=7955 GN=srsf10b PE=1 SV=1	Q7SZS0	srsf10b	29 kDa	1	0.49	4.054	3.888	3.047
Low density lipoprotein receptor-related protein 1Aa OS=Danio rerio OX=7955 GN=lrp1aa PE=1 SV=2	A0A0H2UKL4	lrp1aa	503 kDa	1	0.49	5.067	3.888	3.047
Group of TAF9 RNA polymerase II, TATA box binding protein (TBP)-associated factor OS=Danio rerio OX=7955 GN=taf9 PE=2 SV=1+2	Q0P450	taf9		1	0.49	4.054	3.888	3.047
LOC556726 protein (Fragment) OS=Danio rerio OX=7955 GN=ctnnd1 PE=2 SV=1	B1WB97	ctnnd1	100 kDa	1	0.49	2.027	3.888	3.047
Group of Synaptosome-associated protein 29 (Fragment) OS=Danio rerio OX=7955 GN=snap29 PE=1 SV=1+1	E9QCA0 (+1)	snap29		1	0.49	1.013	3.888	3.047
Sorting nexin-2 OS=Danio rerio OX=7955 GN=snx2 PE=2 SV=1	Q32LT0	snx2	57 kDa	0.75	0.49	1.013	1.944	1.524
Zgc:162158 protein OS=Danio rerio OX=7955 GN=yme1l1b PE=2 SV=1	A4QNU8	yme1l1b	80 kDa	1	0.49	0	3.888	3.047
Heat shock protein HSP 90-alpha 1 OS=Danio rerio OX=7955 GN=hsp90a.1 PE=1 SV=3	Q90474	hsp90a.1	83 kDa	0.63	0.49	54.724	56.053	43.172
Group of Pdgfa-associated protein 1a OS=Danio rerio OX=7955 GN=pdap1a PE=1 SV=1+1	Q7SZD2 (+1)	pdap1a		0.93	0.49	20.268	21.384	18.623
Zgc:136929 OS=Danio rerio OX=7955 GN=zgc:136929 PE=1 SV=1	Q1RLQ4	zgc:136929	48 kDa	0.41	0.49	7.052	5.832	7.534
Nicastrin OS=Danio rerio OX=7955 GN=ncstn PE=2 SV=1	B3DGT7	ncstn	78 kDa	1	0.49	8.107	7.776	6.095
Calcium/calmodulin-dependent protein kinase OS=Danio rerio OX=7955 GN=camk2b2 PE=1 SV=2	A0A286Y8I7	camk2b2	43 kDa	0.65	0.49	18.917	13.349	19.537
Group of Actin-related protein 2/3 complex subunit 4 OS=Danio rerio OX=7955 GN=arpc4 PE=1 SV=1+3	E9QJ46 (+3)	arpc4		1	0.49	8.107	7.776	13.206
Proteasome activator subunit 3 OS=Danio rerio OX=7955 GN=psme3 PE=1 SV=1	Q7ZU20	psme3	29 kDa	1	0.49	35.469	32.076	28.443
Cytochrome c oxidase subunit NDUFA4 OS=Danio rerio OX=7955 GN=ndufa4 PE=3 SV=1	Q6PBH5	ndufa4	9 kDa	0.83	0.5	19.255	13.608	11.682
Peripherin OS=Danio rerio OX=7955 GN=prph PE=2 SV=1	Q502Q7	prph	51 kDa	0.76	0.5	25.369	35.941	30.269
Group of Protein disulfide-isomerase OS=Danio rerio OX=7955 GN=pdia7 PE=1 SV=1+1	F1QP99 (+1)	pdia7		1	0.5	38.509	37.909	41.648
Microtubule-associated protein OS=Danio rerio OX=7955 GN=maptb PE=1 SV=1	X1WE77	maptb	36 kDa	0.9	0.5	32.429	34.02	36.569
Glutaminase OS=Danio rerio OX=7955 GN=glsa PE=1 SV=1	Q1LWI2	glsa	66 kDa	1	0.5	15.201	10.692	15.237
Group of Cyc1 protein (Fragment) OS=Danio rerio OX=7955 GN=cyc1 PE=2 SV=1+1	Q68EI6 (+1)	cyc1		1	0.5	65.871	76.789	73.139
Superoxide dismutase [Cu-Zn] OS=Danio rerio OX=7955 GN=sod1 PE=2 SV=1	O73872	sod1	16 kDa	1	0.5	88.166	89.425	82.281
Protocadherin 15a OS=Danio rerio OX=7955 GN=pcdh15a PE=2 SV=1	Q5ICW6	pcdh15a	197 kDa	1	0.5	3.04	3.888	3.047
LOC559122 protein (Fragment) OS=Danio rerio OX=7955 GN=cfhl4 PE=2 SV=1	A7MC20	cfhl4	53 kDa	1	0.5	4.054	3.888	3.047
Type IX collagen alpha 2 OS=Danio rerio OX=7955 GN=col9a2 PE=2 SV=1	Q8JGL8	col9a2	66 kDa	1	0.5	13.174	14.58	17.269
40S ribosomal protein S3a OS=Danio rerio OX=7955 GN=rps3a PE=2 SV=3	Q6PBY1	rps3a	30 kDa	1	0.5	158.091	144.83	130.024
Zgc:158580 OS=Danio rerio OX=7955 GN=zgc:123103 PE=2 SV=1	A1L215	zgc:123103	36 kDa	0.59	0.5	34.962	31.104	39.617
Group of SH3-domain GRB2-like endophilin B2 OS=Danio rerio OX=7955 GN=sh3glb2b PE=1 SV=1+5	Q802U5 (+5)	sh3glb2b		1	0.5	9.121	13.608	9.142
Polyadenylate-binding protein OS=Danio rerio OX=7955 GN=pabpc4 PE=1 SV=1	Q7T3G5	pabpc4	71 kDa	0.78	0.5	13.174	14.256	19.3
Coiled-coil domain-containing protein 124 OS=Danio rerio OX=7955 GN=ccdc124 PE=2 SV=1	Q6PHE8	ccdc124	25 kDa	1	0.5	13.174	12.636	7.111
Transitional endoplasmic reticulum ATPase OS=Danio rerio OX=7955 GN=zgc:136908 PE=1 SV=1	Q29RA2	zgc:136908	89 kDa	0.38	0.5	38.171	34.02	32.845
Pfdn5 protein OS=Danio rerio OX=7955 GN=pfdn5 PE=1 SV=1	A9JT16	pfdn5	17 kDa	1	0.5	43.576	44.713	35.553
Zgc:55557 OS=Danio rerio OX=7955 GN=homer3b PE=2 SV=1	Q7ZVW5	homer3b	40 kDa	1	0.51	2.027	3.888	6.095
Keratocan OS=Danio rerio OX=7955 GN=kera PE=1 SV=1	Q5RI43	kera	39 kDa	1	0.51	6.08	3.888	6.095
Group of Arrestin-C OS=Danio rerio OX=7955 GN=arr3b PE=1 SV=1+2	Q6PBM9	arr3b		1	0.51	16.214	15.552	22.348
Myosin XVIIIAb OS=Danio rerio OX=7955 GN=myo18ab PE=1 SV=1	X1WCS2	myo18ab	284 kDa	1	0.51	3.04	3.888	6.095
Dynein light intermediate chain OS=Danio rerio OX=7955 GN=dync1li2 PE=2 SV=1	A8KBW4	dync1li2	55 kDa	1	0.51	10.134	3.888	6.095
LAS1-like ribosome biogenesis factor OS=Danio rerio OX=7955 GN=las1l PE=1 SV=1	A0A2R8QGS8	las1l	67 kDa	1	0.51	4.054	3.888	6.095
4-alpha-glucanotransferase OS=Danio rerio OX=7955 GN=agla PE=1 SV=1	A0A0R4IV67	agla	173 kDa	1	0.51	5.067	3.888	6.095
Myosin light chain, phosphorylatable, fast skeletal muscle b (Fragment) OS=Danio rerio OX=7955 GN=mylpfb PE=1 SV=1	E9QG51	mylpfb	15 kDa	0.38	0.51	185.706	201.547	171.825
Group of Mitogen-activated protein kinase OS=Danio rerio OX=7955 GN=mapk1 PE=1 SV=1+1	Q6P023 (+1)	mapk1		0.78	0.51	4.054	5.832	7.788
Sodium/potassium-transporting ATPase subunit beta OS=Danio rerio OX=7955 GN=atp1b1a PE=2 SV=1	Q7ZVX2	atp1b1a	35 kDa	0.56	0.51	14.694	15.552	12.19
NADH dehydrogenase (Ubiquinone) 1 alpha subcomplex 4, like OS=Danio rerio OX=7955 GN=ndufa4a PE=1 SV=1	Q7ZTT8	ndufa4a	9 kDa	0.83	0.51	16.214	14.58	7.619
Internexin neuronal intermediate filament protein, alpha b OS=Danio rerio OX=7955 GN=inab PE=1 SV=1	F1Q8F1	inab	54 kDa	0.67	0.51	70.634	70.367	89.779
RNA transcription, translation and transport factor protein OS=Danio rerio OX=7955 GN=rtraf PE=2 SV=1	Q7ZUH1	rtraf	28 kDa	1	0.51	8.107	9.72	8.127
Thyroid hormone receptor-associated protein 3b OS=Danio rerio OX=7955 GN=thrap3b PE=1 SV=2	A0A0R4IWW7	thrap3b	100 kDa	1	0.51	3.04	5.832	9.142
Group of TAR DNA-binding protein 43 OS=Danio rerio OX=7955 GN=tardbpb PE=1 SV=1+1	A0A2R8Q8T5 (+1)	tardbpb		0.93	0.51	34.118	49.897	41.31
Group of Cell cycle-associated protein 1a OS=Danio rerio OX=7955 GN=caprin1a PE=1 SV=1+2	F1QIJ0	caprin1a		0.94	0.51	15.961	21.141	24.38
Synaptotagmin-binding, cytoplasmic RNA-interacting protein OS=Danio rerio OX=7955 GN=syncrip PE=1 SV=1	Q6NUZ3	syncrip	70 kDa	0.83	0.51	169.069	147.746	152.033
Group of Meis homeobox 1 b OS=Danio rerio OX=7955 GN=meis1b PE=1 SV=1+1	A0A2R8QIZ3 (+1)	meis1b		0.67	0.51	2.534	2.916	4.063
Group of 2',3'-cyclic nucleotide 3' phosphodiesterase OS=Danio rerio OX=7955 GN=cnp PE=1 SV=1+1	A0A2R8Q784 (+1)	cnp		1	0.51	59.791	57.349	51.806
sp|Q4V920|PACN1_DANRE Protein kinase C and casein kinase substrate in neurons protein 1 OS=Danio rerio OX=7955 GN=pacsin1b PE=1 SV=1	sp|Q4V920|PACN1_DANREProtein kinase C and casein kinase substrate in neurons protein 1 OS=Danio rerio OX=7955 GN=pacsin1b PE=1 SV=1	pacsin1b		0.93	0.51	14.188	15.552	12.19
Troponin I type 1b (skeletal, slow) OS=Danio rerio OX=7955 GN=tnni1b PE=1 SV=3	E7F5J9	tnni1b	20 kDa	0.67	0.51	1.689	3.888	5.418
Si:dkey-108k21.14 OS=Danio rerio OX=7955 GN=si:dkey-108k21.14 PE=1 SV=1	E7FAU1	si:dkey-108k21.14	21 kDa	0.43	0.51	39.855	38.497	32.071
Calcium uniporter protein, mitochondrial OS=Danio rerio OX=7955 GN=mcu PE=1 SV=1	Q08BI9	mcu	43 kDa	1	0.51	10.134	6.804	9.142
Group of Snx12 protein OS=Danio rerio OX=7955 GN=snx12 PE=1 SV=1+1	Q803J1 (+1)	snx12		1	0.51	9.121	6.804	6.095
Catenin, beta-like 1 OS=Danio rerio OX=7955 GN=ctnnbl1 PE=1 SV=1	Q6P4V4	ctnnbl1	64 kDa	1	0.51	9.121	6.804	6.095
Group of 60S ribosomal protein L6 OS=Danio rerio OX=7955 GN=rpl6 PE=1 SV=1+1	Q567N5 (+1)	rpl6		1	0.51	127.689	134.138	120.882
Cell adhesion molecule 3 OS=Danio rerio OX=7955 GN=cadm3 PE=2 SV=1	Q1JPT9	cadm3	44 kDa	1	0.52	31.415	18.468	26.411
Calreticulin OS=Danio rerio OX=7955 GN=calr PE=2 SV=1	Q6PFP8	calr	49 kDa	0.37	0.52	15.828	14.858	21.284
Adenosine aminohydrolase OS=Danio rerio OX=7955 GN=ada PE=1 SV=1	F1RA33	ada	41 kDa	1	0.52	6.08	9.72	8.127
Calcyclin-binding protein OS=Danio rerio OX=7955 GN=cacybp PE=2 SV=1	Q6NYG2	cacybp	26 kDa	1	0.52	4.054	4.86	4.063
ELAV-like protein OS=Danio rerio OX=7955 GN=elavl4 PE=1 SV=1	F1QGR7	elavl4	44 kDa	0.37	0.52	24.913	25.078	29.12
Synaptotagmin OS=Danio rerio OX=7955 GN=syt2a PE=1 SV=1	F1R5C0	syt2a	48 kDa	0.82	0.52	36.651	30.78	39.278
Actin-binding LIM protein family, member 2 OS=Danio rerio OX=7955 GN=ablim2 PE=4 SV=1	U3JA30	ablim2	77 kDa	1	0.52	3.04	6.804	4.063
Nucleophosmin/nucleoplasmin, 2b OS=Danio rerio OX=7955 GN=npm2b PE=1 SV=1	A0A2R8QS89	npm2b	21 kDa	1	0.52	53.71	50.545	48.759
Staphylococcal nuclease domain-containing protein OS=Danio rerio OX=7955 GN=snd1 PE=1 SV=2	Q5RGK8	snd1	103 kDa	1	0.52	56.751	48.601	56.886
Zgc:63524 OS=Danio rerio OX=7955 GN=canx PE=2 SV=1	Q7SYE1	canx	68 kDa	1	0.52	110.461	110.81	103.613
Apoptotic chromatin condensation inducer 1b OS=Danio rerio OX=7955 GN=acin1b PE=1 SV=1	F1Q511	acin1b	139 kDa	1	0.52	10.134	6.804	4.063
RNA-binding motif, single stranded-interacting protein 1b OS=Danio rerio OX=7955 GN=rbms1b PE=1 SV=1	A0A0G2KPJ7	rbms1b	23 kDa	1	0.52	10.134	6.804	4.063
Group of Charged multivesicular body protein 4Ba OS=Danio rerio OX=7955 GN=chmp4ba PE=1 SV=1+1	F1R9G6 (+1)	chmp4ba		0.93	0.52	16.214	17.82	22.009
sp|Q91398|CSK2B_DANRE Casein kinase II subunit beta OS=Danio rerio OX=7955 GN=csnk2b PE=2 SV=1	sp|Q91398|CSK2B_DANRECasein kinase II subunit beta OS=Danio rerio OX=7955 GN=csnk2b PE=2 SV=1	csnk2b		1	0.52	15.201	9.72	8.127
Wiskott-Aldrich syndrome protein family member OS=Danio rerio OX=7955 GN=zgc:109889 PE=3 SV=1	A0A2R8Q3C6	zgc:109889	60 kDa	0.75	0.52	2.027	1.944	3.047
Group of ATP synthase subunit gamma OS=Danio rerio OX=7955 GN=atp5f1c PE=1 SV=1+1	Q5RH26 (+1)	atp5f1c		1	0.52	22.295	24.3	18.285
Zgc:63587 OS=Danio rerio OX=7955 GN=zgc:63587 PE=1 SV=1	Q7SY26	zgc:63587	32 kDa	0.68	0.52	8.918	8.554	7.111
Calpain 2, (M/II) large subunit b OS=Danio rerio OX=7955 GN=capn2b PE=2 SV=1	Q504F5	capn2b	78 kDa	0.6	0.52	0.405	2.333	0.813
Upstream-binding transcription factor OS=Danio rerio OX=7955 GN=ubtf PE=1 SV=1	F1QZ83	ubtf	86 kDa	1	0.53	3.04	6.804	4.063
Pumilio RNA-binding family member 1 OS=Danio rerio OX=7955 GN=pum1 PE=1 SV=2	A0A0R4IWL6	pum1	123 kDa	0.92	0.53	17.228	15.066	9.65
Group of UBX domain-containing protein 1 OS=Danio rerio OX=7955 GN=ubxn1 PE=1 SV=1+1	F1QTX4 (+1)	ubxn1		1	0.53	5.067	6.804	11.174
Protein starmaker OS=Danio rerio OX=7955 GN=stm PE=2 SV=1	A2VD23	stm	66 kDa	0.71	0.53	11.147	7.29	8.127
DNA-directed RNA polymerase subunit OS=Danio rerio OX=7955 GN=polr2a PE=1 SV=1	A0A0R4IMS9	polr2a	217 kDa	1	0.53	16.214	10.692	16.253
Enoyl CoA hydratase, short chain, 1, mitochondrial OS=Danio rerio OX=7955 GN=echs1 PE=1 SV=1	Q7ZZ04	echs1	31 kDa	1	0.53	2.027	2.916	6.095
Vasodilator-stimulated phosphoprotein b OS=Danio rerio OX=7955 GN=vaspb PE=1 SV=2	Q1LVK6	vaspb	47 kDa	1	0.53	5.067	4.86	7.111
Syntaxin-binding protein 3 OS=Danio rerio OX=7955 GN=stxbp3 PE=1 SV=1	F1QXJ4	stxbp3	67 kDa	1	0.53	2.027	4.86	7.111
Group of Ribosomal protein L18 (Fragment) OS=Danio rerio OX=7955 GN=rpl18 PE=1 SV=1+1	F1QN76 (+1)	rpl18		1	0.53	41.549	41.797	46.727
Group of Histone H4 (Fragment) OS=Danio rerio OX=7955 GN=zgc:163040 PE=3 SV=1+2	X1WGM1	zgc:163040		1	0.53	186.466	171.074	202.147
Group of Nuclear pore complex protein Nup96 OS=Danio rerio OX=7955 GN=nup98 PE=1 SV=1+2	E9QGM4	nup98		1	0.53	9.121	8.748	6.095
Glutathione S-transferase rho OS=Danio rerio OX=7955 GN=gstr PE=1 SV=1	Q1L907	gstr	26 kDa	1	0.53	11.147	15.552	14.221
N-ethylmaleimide-sensitive factor attachment protein, alpha a OS=Danio rerio OX=7955 GN=napaa PE=1 SV=1	A2CET2	napaa	33 kDa	0.61	0.53	7.094	4.698	5.926
Structural maintenance of chromosomes protein OS=Danio rerio OX=7955 GN=smc3 PE=1 SV=1	Q1LVV8	smc3	142 kDa	1	0.53	73.978	68.041	48.759
Group of ATP-dependent RNA helicase DDX1 OS=Danio rerio OX=7955 GN=ddx1 PE=1 SV=1+1	F1R2L8 (+1)	ddx1		1	0.53	11.147	6.804	9.142
Group of Malate dehydrogenase OS=Danio rerio OX=7955 GN=mdh1aa PE=1 SV=1+2	A0A2R9YJL1	mdh1aa		0.96	0.54	64.351	68.77	52.568
Eukaryotic translation initiation factor 3 subunit J-A OS=Danio rerio OX=7955 GN=eif3ja PE=1 SV=1	Q7SXU0	eif3ja	29 kDa	0.42	0.54	11.823	11.016	9.142
Kinesin-like protein OS=Danio rerio OX=7955 GN=kif5ba PE=1 SV=1	F1R5M2	kif5ba	110 kDa	0.75	0.54	16.214	15.714	19.3
Novel protein (Zgc:73360) OS=Danio rerio OX=7955 GN=prdx6 PE=1 SV=1	Q6PBK9	prdx6	25 kDa	1	0.54	15.201	13.608	18.285
Group of Tbcb protein OS=Danio rerio OX=7955 GN=tbcb PE=2 SV=1+2	Q803K6	tbcb		1	0.54	5.067	8.748	6.095
Elongation factor-1, delta, b OS=Danio rerio OX=7955 GN=eef1db PE=1 SV=1	Q5SPD1	eef1db	30 kDa	0.75	0.54	44.336	48.601	53.076
AP-2 complex subunit alpha OS=Danio rerio OX=7955 GN=ap2a1 PE=1 SV=1	X1WD71	ap2a1	106 kDa	1	0.54	58.777	49.573	54.854
26S proteasome non-ATPase regulatory subunit 8 OS=Danio rerio OX=7955 GN=psmd8 PE=1 SV=1	Q6IQH4	psmd8	31 kDa	1	0.54	41.549	38.881	46.727
Group of Chromobox homolog 3a (HP1 gamma homolog, Drosophila) OS=Danio rerio OX=7955 GN=cbx3a PE=1 SV=1+1	A0A2R8PXB7 (+1)	cbx3a		0.83	0.54	43.07	37.909	33.522
Zgc:158742 protein OS=Danio rerio OX=7955 GN=sh3gl3a PE=2 SV=1	A1L2A6	sh3gl3a	40 kDa	1	0.54	17.228	11.664	10.158
Sodium/potassium-transporting ATPase subunit alpha OS=Danio rerio OX=7955 GN=atp1a1a.1 PE=1 SV=1	Q9DGL6	atp1a1a.1	113 kDa	0.52	0.54	192.005	196.684	178.512
Ferritin OS=Danio rerio OX=7955 GN=fthl27 PE=1 SV=1	Q6DHT8	fthl27	20 kDa	0.78	0.54	9.121	17.496	14.221
Ena/VASP-like protein OS=Danio rerio OX=7955 GN=evla PE=3 SV=1	A0A2R8RIU8	evla	42 kDa	0.75	0.54	1.013	4.86	2.032
Group of Troponin I, skeletal, slow c OS=Danio rerio OX=7955 GN=tnni1c PE=1 SV=1+1	A0A2R8QEN7 (+1)	tnni1c		1	0.54	7.094	5.832	5.079
Apoptosis-associated speck-like protein-containing a CARD OS=Danio rerio OX=7955 GN=pycard PE=1 SV=1	A8E7Q7	pycard	23 kDa	1	0.54	6.08	5.832	5.079
Phosphoglucomutase 1 OS=Danio rerio OX=7955 GN=pgm1 PE=1 SV=1	F1QF00	pgm1	61 kDa	1	0.54	29.389	28.188	36.569
Uncharacterized protein OS=Danio rerio OX=7955 PE=1 SV=1	A0A2R8RWG9	A0A2R8RWG9	13 kDa	1	0.55	12.161	20.412	14.221
Group of Syntaxin 1B OS=Danio rerio OX=7955 GN=stx1b PE=1 SV=1+1	Q1MTI1 (+1)	stx1b		1	0.55	255.377	243.976	257.001
Si:ch1073-469d17.2 OS=Danio rerio OX=7955 GN=si:ch1073-469d17.2 PE=4 SV=1	A0A0R4IPI1	si:ch1073-469d17.2	11 kDa	1	0.55	7.094	9.72	7.111
Guanine nucleotide-binding protein subunit gamma OS=Danio rerio OX=7955 GN=gngt2b PE=3 SV=1	E7F1F5	gngt2b	7 kDa	1	0.55	85.126	138.026	86.344
Group of Histone H2A OS=Danio rerio OX=7955 GN=h2az2b PE=2 SV=1+2	Q0Z946	h2az2b		1	0.55	33.442	48.601	42.664
Sorting nexin-3 OS=Danio rerio OX=7955 GN=snx3 PE=1 SV=1	Q3B7E7	snx3	19 kDa	1	0.55	11.147	13.608	12.19
Group of Leucine zipper transcription factor-like protein 1 OS=Danio rerio OX=7955 GN=lztfl1 PE=1 SV=1+1	A0A0R4IUZ0 (+1)	lztfl1		1	0.55	8.107	11.664	16.253
Eukaryotic translation initiation factor 5A OS=Danio rerio OX=7955 GN=eif5a2 PE=1 SV=1	Q7ZUP4	eif5a2	17 kDa	0.94	0.55	43.576	49.087	42.156
Group of Glyceraldehyde-3-phosphate dehydrogenase 2 OS=Danio rerio OX=7955 GN=gapdh-2 PE=2 SV=1+1	Q5MJ86 (+1)	gapdh-2		0.96	0.55	225.651	243.652	223.14
Myosin, light chain 9b, regulatory OS=Danio rerio OX=7955 GN=myl9b PE=1 SV=1	Q6NVA6	myl9b	20 kDa	0.54	0.55	16.046	13.122	20.062
Group of Zgc:162565 protein (Fragment) OS=Danio rerio OX=7955 GN=nptna PE=2 SV=1+2	Q6DHD4	nptna		1	0.55	7.094	5.832	10.158
Zgc:109868 protein OS=Danio rerio OX=7955 GN=krt92 PE=2 SV=1	A1L222	krt92	47 kDa	0.55	0.55	70.561	78.814	69.422
Group of Pre-B-cell leukemia homeobox-interacting protein 1a OS=Danio rerio OX=7955 GN=pbxip1a PE=1 SV=1+1	F1RDW1 (+1)	pbxip1a		1	0.55	1.013	4.86	7.111
Eukaryotic translation initiation factor 3 subunit B OS=Danio rerio OX=7955 GN=eif3ba PE=1 SV=1	X1WET9	eif3ba	80 kDa	1	0.55	30.402	25.272	33.522
Myosin, light chain 4, alkali; atrial, embryonic OS=Danio rerio OX=7955 GN=myl4 PE=1 SV=1	F1Q6V0	myl4	21 kDa	0.66	0.55	27.362	22.923	30.559
MARCKS-related protein 1-A OS=Danio rerio OX=7955 GN=marcksl1a PE=2 SV=1	Q6PD99	marcksl1a	22 kDa	1	0.55	137.823	114.698	96.502
RNA polymerase II-associated factor 1 homolog OS=Danio rerio OX=7955 GN=paf1 PE=1 SV=1	Q4U0S5	paf1	58 kDa	1	0.55	9.121	11.664	7.111
Flotillin-2a OS=Danio rerio OX=7955 GN=flot2a PE=2 SV=2	Q98TZ8	flot2a	47 kDa	0.78	0.56	111.474	102.547	75.17
Group of Clathrin heavy chain OS=Danio rerio OX=7955 GN=cltca PE=1 SV=1+1	F1R966 (+1)	cltca		0.78	0.56	129.04	113.078	125.284
Group of NADH:ubiquinone oxidoreductase subunit A9a OS=Danio rerio OX=7955 GN=ndufa9a PE=1 SV=1+2	F6NP87	ndufa9a		1	0.56	40.536	31.104	27.427
Metavinculin OS=Danio rerio OX=7955 GN=vclb PE=1 SV=1	A0A2R9YJG7	vclb	108 kDa	0.47	0.56	19.761	20.169	18.793
cAMP-responsive element-binding protein 1b OS=Danio rerio OX=7955 GN=creb1b PE=1 SV=2	A0A0R4IFU8	creb1b	35 kDa	0.75	0.56	5.574	5.832	7.619
ATP-citrate synthase OS=Danio rerio OX=7955 GN=aclya PE=1 SV=1	F1QZ09	aclya	120 kDa	1	0.56	17.228	14.58	16.253
Group of Plexin A2 (Fragment) OS=Danio rerio OX=7955 GN=plxna2 PE=1 SV=1+1	F1QCL2 (+1)	plxna2		0.52	0.56	6.659	3.957	5.442
Serpin peptidase inhibitor, clade F (alpha-2 antiplasmin, pigment epithelium-derived factor), member 1 OS=Danio rerio OX=7955 GN=serpinf1 PE=1 SV=1	Q66I20	serpinf1	45 kDa	1	0.56	3.04	4.86	7.111
Coiled-coil domain-containing 136b OS=Danio rerio OX=7955 GN=ccdc136b PE=4 SV=2	E9QD51	ccdc136b	49 kDa	1	0.56	5.067	4.86	7.111
Dynein light intermediate chain OS=Danio rerio OX=7955 GN=dync1li1 PE=2 SV=1	A6H8Q6	dync1li1	48 kDa	0.56	0.56	8.614	5.346	6.095
Group of Zgc:163073 OS=Danio rerio OX=7955 GN=zgc:163073 PE=1 SV=1+1	A0A2R8QCN4 (+1)	zgc:163073		0.62	0.56	19.255	16.038	17.777
Si:ch211-212c13.8 (Fragment) OS=Danio rerio OX=7955 GN=si:ch211-212c13.8 PE=1 SV=1	X1WC44	si:ch211-212c13.8	125 kDa	0.56	0.56	21.366	17.253	21.078
Glutathione transferase OS=Danio rerio OX=7955 GN=gstm.3 PE=1 SV=1	B8JIS5	gstm.3	26 kDa	0.87	0.56	11.823	8.748	10.497
Protein TSSC4 (Fragment) OS=Danio rerio OX=7955 GN=tssc4 PE=1 SV=1	E9QG83	tssc4	27 kDa	1	0.56	5.067	5.832	3.047
Actin alpha 2, smooth muscle (Fragment) OS=Danio rerio OX=7955 GN=acta2 PE=1 SV=1	F8W3L1	acta2	38 kDa	0.41	0.56	300.271	286.388	297.667
Group of Heterogeneous nuclear ribonucleoprotein A/B OS=Danio rerio OX=7955 GN=hnrnpaba PE=1 SV=1+1	Q6NYU8 (+1)	hnrnpaba		0.9	0.56	128.026	134.786	142.552
60S ribosomal protein L17 OS=Danio rerio OX=7955 GN=rpl17 PE=1 SV=1	Q7T1K0	rpl17	21 kDa	1	0.56	117.555	128.306	137.135
Microtubule-associated protein 6b OS=Danio rerio OX=7955 GN=map6b PE=3 SV=1	A0A2R8RPV5	map6b	42 kDa	1	0.57	5.067	2.916	5.079
Uncharacterized protein OS=Danio rerio OX=7955 GN=LOC100333482 PE=1 SV=1	H9GXN3	LOC100333482	16 kDa	1	0.57	4.054	2.916	5.079
NSFL1 cofactor p47 OS=Danio rerio OX=7955 GN=nsfl1c PE=1 SV=1	F1Q8D2	nsfl1c	41 kDa	1	0.57	46.616	52.489	55.87
LOC556466 protein (Fragment) OS=Danio rerio OX=7955 GN=mtdhb PE=2 SV=1	Q32PK9	mtdhb	47 kDa	0.75	0.57	3.04	4.374	6.095
Group of 60S ribosomal protein L12 OS=Danio rerio OX=7955 GN=rpl12 PE=1 SV=1+1	Q6DRE6 (+1)	rpl12		1	0.57	109.447	119.558	108.692
Nucleophosmin/nucleoplasmin, 3 OS=Danio rerio OX=7955 GN=npm3 PE=1 SV=1	Q5BLA5	npm3	18 kDa	1	0.57	8.107	10.692	12.19
Pre-mRNA-splicing factor 3 OS=Danio rerio OX=7955 GN=prpf3 PE=1 SV=1	Q6DRF8	prpf3	79 kDa	1	0.57	10.134	8.748	12.19
KH domain-containing, RNA-binding, signal transduction-associated 1b OS=Danio rerio OX=7955 GN=khdrbs1b PE=1 SV=1	Q6NW62	khdrbs1b	39 kDa	1	0.57	44.59	34.993	39.617
Pyruvate carboxylase OS=Danio rerio OX=7955 GN=pcxb PE=1 SV=1	F1QYZ6	pcxb	130 kDa	0.65	0.57	14.694	18.468	15.745
Basal cell adhesion molecule (Lutheran blood group) OS=Danio rerio OX=7955 GN=bcam PE=1 SV=1	Q08BX5	bcam	60 kDa	0.79	0.57	10.641	10.692	5.079
Group of CCR4-NOT transcription complex subunit 1 OS=Danio rerio OX=7955 GN=cnot1 PE=1 SV=1+1	F1QFA6 (+1)	cnot1		1	0.57	14.188	15.552	14.221
Signal transducing adaptor molecule (SH3 domain and ITAM motif) 2 OS=Danio rerio OX=7955 GN=stam2 PE=1 SV=1	A8WI00	stam2	56 kDa	0.9	0.57	10.134	13.608	8.634
Neurexin-1a OS=Danio rerio OX=7955 GN=nrxn1a PE=2 SV=1	A1XQX0	nrxn1a	164 kDa	1	0.57	3.04	2.916	5.079
Qdpra protein OS=Danio rerio OX=7955 GN=qdpra PE=1 SV=1	A7YT77	qdpra	25 kDa	1	0.57	2.027	2.916	5.079
Group of Elongin-C OS=Danio rerio OX=7955 GN=elocb PE=1 SV=1+1	Q502M9 (+1)	elocb		1	0.57	25.335	24.3	21.332
Phosphoserine aminotransferase OS=Danio rerio OX=7955 GN=psat1 PE=2 SV=1	Q6P2U8	psat1	40 kDa	1	0.57	8.107	3.888	8.127
Antioxidant 1 copper chaperone OS=Danio rerio OX=7955 GN=atox1 PE=1 SV=1	E7FEZ9	atox1	8 kDa	1	0.57	3.04	7.776	5.079
RNA-binding motif protein 39a OS=Danio rerio OX=7955 GN=rbm39a PE=1 SV=1	Q803H1	rbm39a	58 kDa	0.81	0.57	9.627	10.692	9.142
Zgc:56530 OS=Danio rerio OX=7955 GN=cst14a.2 PE=2 SV=1	Q7ZUH6	cst14a.2	11 kDa	1	0.57	28.375	23.328	30.474
Protein S100 OS=Danio rerio OX=7955 GN=icn2 PE=1 SV=1	A3FKT8	icn2	11 kDa	0.75	0.58	29.895	32.562	23.364
Filamin C, gamma b (actin-binding protein 280) OS=Danio rerio OX=7955 GN=flncb PE=1 SV=2	F1QL44	flncb	298 kDa	0.74	0.58	5.405	6.48	7.619
Syntaxin-binding protein 1a OS=Danio rerio OX=7955 GN=stxbp1a PE=1 SV=1	F1QM13	stxbp1a	67 kDa	0.51	0.58	121.608	116.318	125.961
Y-box-binding protein 1 OS=Danio rerio OX=7955 GN=ybx1 PE=1 SV=1	B5DE31	ybx1	35 kDa	1	0.58	115.528	138.026	153.388
Si:dkey-27m7.4 (Fragment) OS=Danio rerio OX=7955 GN=si:dkey-27m7.4 PE=4 SV=1	B8A534	si:dkey-27m7.4	39 kDa	0.31	0.58	3.547	3.865	4.873
Group of LOC572200 protein (Fragment) OS=Danio rerio OX=7955 GN=LOC572200 PE=2 SV=1+1	A5PL78 (+1)	LOC572200		1	0.58	27.362	23.328	47.743
Group of Vesicle (multivesicular body)-trafficking 1 OS=Danio rerio OX=7955 GN=vta1 PE=1 SV=1+2	Q5RJ50	vta1		1	0.58	13.174	19.44	14.221
3-beta-hydroxysterol Delta (14)-reductase OS=Danio rerio OX=7955 GN=lbr PE=1 SV=1	Q5RJ97	lbr	70 kDa	1	0.58	15.201	15.552	18.285
Group of Sad1 and UNC84 domain-containing 1 OS=Danio rerio OX=7955 GN=sun1 PE=1 SV=1+2	F1R1L9	sun1		1	0.58	7.094	13.608	19.3
Poly [ADP-ribose] polymerase OS=Danio rerio OX=7955 GN=parp1 PE=1 SV=1	Q5RHR0	parp1	113 kDa	1	0.58	13.174	14.58	19.3
Dynein, cytoplasmic 1, intermediate chain 2b OS=Danio rerio OX=7955 GN=dync1i2b PE=1 SV=1	A0A0R4IXD8	dync1i2b	70 kDa	1	0.58	5.067	6.804	10.158
Group of Transitional endoplasmic reticulum ATPase OS=Danio rerio OX=7955 GN=vcp PE=1 SV=1+1	Q7ZU99 (+1)	vcp		0.88	0.58	204.032	201.207	191.65
Succinate dehydrogenase [ubiquinone] iron-sulfur subunit, mitochondrial OS=Danio rerio OX=7955 GN=sdhb PE=2 SV=1	A5PL98	sdhb	32 kDa	1	0.58	44.59	30.132	33.522
Catalase OS=Danio rerio OX=7955 GN=cat PE=2 SV=1	Q7ZTT1	cat	60 kDa	1	0.58	23.308	30.132	33.522
GCN1 activator of EIF2AK4 OS=Danio rerio OX=7955 GN=gcn1 PE=1 SV=3	F1R8B4	gcn1	281 kDa	1	0.58	19.255	23.328	24.38
Otospiralin OS=Danio rerio OX=7955 GN=otos PE=4 SV=1	A0A286Y9F3	otos	11 kDa	1	0.58	50.67	42.769	36.569
Group of Phosphate carrier protein, mitochondrial OS=Danio rerio OX=7955 GN=slc25a3b PE=1 SV=1+3	A0A2R8RYH8 (+3)	slc25a3b		0.89	0.58	6.418	6.804	10.835
Propionyl Coenzyme A carboxylase, beta polypeptide OS=Danio rerio OX=7955 GN=pccb PE=2 SV=1	Q6NWC8	pccb	61 kDa	1	0.58	17.228	18.468	19.3
Protein DDI1 homolog 2 OS=Danio rerio OX=7955 GN=ddi2 PE=2 SV=1	Q6TH22	ddi2	46 kDa	1	0.58	16.214	18.468	19.3
Heterogeneous nuclear ribonucleoprotein K OS=Danio rerio OX=7955 GN=hnrnpk PE=1 SV=1	A0A2R8Q139	hnrnpk	46 kDa	0.55	0.59	49.826	43.903	46.219
Carbonic anhydrase OS=Danio rerio OX=7955 GN=cahz PE=1 SV=2	Q92051	cahz	29 kDa	1	0.59	5.067	8.748	5.079
Band 4.1 OS=Danio rerio OX=7955 GN=epb41a PE=1 SV=2	A0A286Y8Y0	epb41a	104 kDa	1	0.59	30.402	23.328	32.506
cAMP-regulated phosphoprotein 19a OS=Danio rerio OX=7955 GN=arpp19a PE=2 SV=1	Q6PFV1	arpp19a	12 kDa	0.83	0.59	3.547	4.374	5.079
40S ribosomal protein SA OS=Danio rerio OX=7955 GN=rpsa PE=2 SV=1	B2GNT1	rpsa	34 kDa	1	0.59	142.89	133.166	126.977
Zgc:63600 OS=Danio rerio OX=7955 GN=srm PE=2 SV=1	Q7SY20	srm	33 kDa	1	0.59	6.08	7.776	7.111
Splicing factor 45 OS=Danio rerio OX=7955 GN=rbm17 PE=1 SV=1	Q7ZVN6	rbm17	46 kDa	1	0.59	11.147	7.776	7.111
Protein lin-7 homolog OS=Danio rerio OX=7955 GN=lin7a PE=2 SV=1	Q6PC63	lin7a	24 kDa	0.63	0.59	16.89	18.954	17.438
Anion exchange protein OS=Danio rerio OX=7955 GN=slc4a10a PE=1 SV=1	A0A286Y8B4	slc4a10a	125 kDa	1	0.59	10.134	13.608	18.285
Group of Tropomyosin 4 OS=Danio rerio OX=7955 GN=tpm4a PE=2 SV=1+1	Q5U3J6 (+1)	tpm4a		0.44	0.59	58.776	54.136	59.775
Acetyl-coenzyme A synthetase OS=Danio rerio OX=7955 GN=acss2 PE=1 SV=1	A0A2R8Q6G5	acss2	77 kDa	1	0.59	6.08	8.748	6.095
U1 small nuclear ribonucleoprotein A OS=Danio rerio OX=7955 GN=snrpa PE=1 SV=1	Q6P2T1	snrpa	31 kDa	1	0.59	23.308	19.44	22.348
Zgc:77126 OS=Danio rerio OX=7955 GN=nansa PE=2 SV=1	Q6P0K4	nansa	40 kDa	1	0.59	7.094	8.748	12.19
Aldehyde dehydrogenase (NAD(+)) OS=Danio rerio OX=7955 GN=aldh7a1 PE=2 SV=1	Q803R9	aldh7a1	56 kDa	0.55	0.59	6.08	9.72	12.698
Glutathione transferase OS=Danio rerio OX=7955 GN=gsta3 PE=2 SV=1	A7MCJ2	gsta3	26 kDa	0.67	0.59	7.601	8.748	6.095
Vimentin-like OS=Danio rerio OX=7955 GN=viml PE=1 SV=1	F1QT60	viml	52 kDa	0.27	0.59	6.621	6.538	5.889
Nucleoprotein TPR OS=Danio rerio OX=7955 GN=tprb PE=1 SV=1	Q5RI09	tprb	266 kDa	1	0.6	84.112	83.593	78.218
Hydroxyacyl-CoA dehydrogenase trifunctional multienzyme complex subunit beta OS=Danio rerio OX=7955 GN=hadhb PE=1 SV=1	A0A2R8RRC9	hadhb	48 kDa	0.64	0.6	26.855	22.356	21.332
Fast skeletal muscle myosin light polypeptide 3 OS=Danio rerio OX=7955 GN=mylz3 PE=1 SV=1	Q9I8U7	mylz3	17 kDa	0.85	0.6	518.355	505.69	570.125
Group of Ribosomal protein L23a OS=Danio rerio OX=7955 GN=rpl23a PE=1 SV=1+1	F1QGI3 (+1)	rpl23a		1	0.6	68.911	68.041	59.933
Group of Novel vesicle-transport related protein OS=Danio rerio OX=7955 GN=scfd1 PE=2 SV=1+1	Q8AUT3 (+1)	scfd1		1	0.6	5.067	5.832	4.063
Actin OS=Danio rerio OX=7955 GN=acta1b PE=1 SV=1	Q6XNL8	acta1b	42 kDa	0.36	0.6	363.609	342.765	368.266
Group of Alkaline phosphatase OS=Danio rerio OX=7955 GN=alpl PE=1 SV=1+1	F1Q5B5 (+1)	alpl		1	0.6	15.201	17.496	11.174
Aspartate aminotransferase, mitochondrial OS=Danio rerio OX=7955 GN=got2a PE=2 SV=1	Q7SYK7	got2a	48 kDa	0.9	0.6	12.161	12.636	9.82
Proline-rich coiled-coil 2C OS=Danio rerio OX=7955 GN=prrc2c PE=1 SV=2	A0A286YBN1	prrc2c	306 kDa	1	0.6	16.214	14.58	9.142
Group of Ubiquitin carboxyl-terminal hydrolase OS=Danio rerio OX=7955 GN=usp10 PE=1 SV=1+2	A0A2R8Q9M8	usp10		1	0.6	14.188	13.608	11.174
Tubulin alpha chain OS=Danio rerio OX=7955 GN=tuba2 PE=1 SV=1	Q6P972	tuba2	50 kDa	0.4	0.6	143.731	142.46	138.363
Eukaryotic translation initiation factor 2 subunit 3 OS=Danio rerio OX=7955 GN=eif2s3 PE=3 SV=1	F1QGW6	eif2s3	51 kDa	1	0.6	17.228	16.524	20.316
Fumarate hydratase, mitochondrial OS=Danio rerio OX=7955 GN=fh PE=2 SV=1	Q7SX99	fh	55 kDa	1	0.6	32.429	30.132	39.617
Tetraspanin OS=Danio rerio OX=7955 GN=cd81a PE=1 SV=1	Q6PFU1	cd81a	26 kDa	1	0.6	25.335	17.496	21.332
Glutathione transferase OS=Danio rerio OX=7955 GN=gstt1a PE=1 SV=1	E7EZ94	gstt1a	28 kDa	1	0.6	9.121	5.832	7.111
Group of Poly(U)-binding-splicing factor PUF60-B OS=Danio rerio OX=7955 GN=puf60b PE=1 SV=1+4	A0A2R8RVR3 (+4)	puf60b		0.96	0.6	53.035	50.707	45.542
Calretinin OS=Danio rerio OX=7955 GN=calb2a PE=1 SV=1	A0A2R8QSU3	calb2a	30 kDa	0.52	0.6	21.619	24.3	27.596
AT-rich interactive domain 1Ab (SWI-like) OS=Danio rerio OX=7955 GN=arid1ab PE=1 SV=1	A0A2R8QFG7	arid1ab	236 kDa	0.77	0.6	8.361	12.15	15.237
ATPase family, AAA domain containing 3B OS=Danio rerio OX=7955 GN=atad3 PE=2 SV=1	Q6NZU8	atad3	70 kDa	1	0.6	42.563	31.104	33.522
Collagen, type XII, alpha 1b OS=Danio rerio OX=7955 GN=col12a1b PE=1 SV=1	E7FG81	col12a1b	395 kDa	0.93	0.6	57.764	53.461	33.014
SUMO-conjugating enzyme UBC9-A OS=Danio rerio OX=7955 GN=ube2ia PE=1 SV=1	Q9W6H5	ube2ia	18 kDa	0.56	0.61	1.013	2.268	3.725
ELAV-like protein OS=Danio rerio OX=7955 GN=elavl1a PE=1 SV=1	F1QM02	elavl1a	38 kDa	0.56	0.61	84.112	84.889	88.714
RNA-binding protein 8A OS=Danio rerio OX=7955 GN=rbm8a PE=2 SV=1	Q5D018	rbm8a	20 kDa	1	0.61	44.59	45.685	50.791
GST class-pi OS=Danio rerio OX=7955 GN=gstp1 PE=1 SV=1	Q9DDU5	gstp1	24 kDa	0.83	0.61	44.59	49.087	38.093
Proteasome (Prosome, macropain) 26S subunit, non-ATPase, 12 OS=Danio rerio OX=7955 GN=psmd12 PE=1 SV=1	Q8AW07	psmd12	53 kDa	1	0.61	19.255	17.496	22.348
SIN3 transcription regulator family member Aa OS=Danio rerio OX=7955 GN=sin3aa PE=1 SV=1	A5D6S0	sin3aa	146 kDa	0.57	0.61	6.587	5.832	4.74
Group of Transportin 2 (Importin 3, Karyopherin beta 2b) OS=Danio rerio OX=7955 GN=tnpo2 PE=1 SV=1+1	Q68EK8 (+1)	tnpo2		1	0.61	6.08	6.804	8.127
Trafficking regulator of GLUT4 (SLC2A4) 1a OS=Danio rerio OX=7955 GN=trarg1a PE=3 SV=1	E7F6S5	trarg1a	19 kDa	1	0.61	8.107	6.804	8.127
Dihydropyrimidinase-related protein 3 OS=Danio rerio OX=7955 GN=dpysl3 PE=2 SV=1	Q52PJ5	dpysl3	62 kDa	1	0.61	131.742	130.25	141.198
Casein kinase 2 alpha 1 OS=Danio rerio OX=7955 GN=csnk2a1 PE=1 SV=1	Q803N7	csnk2a1	46 kDa	0.57	0.61	17.735	21.87	15.745
Titin b OS=Danio rerio OX=7955 GN=ttn.1 PE=3 SV=1	A5X6X6	ttn.1	3200 kDa	0.49	0.61	602.636	491.515	415.214
Group of Moesin b OS=Danio rerio OX=7955 GN=msnb PE=4 SV=1+2	A0A2R8QLR0	msnb		0.7	0.61	4.155	4.957	3.149
RNA helicase OS=Danio rerio OX=7955 GN=eif4a1b PE=1 SV=1	Q7ZU67	eif4a1b	46 kDa	0.7	0.61	21.788	25.272	27.935
Thioredoxin domain-containing protein 12 OS=Danio rerio OX=7955 GN=txndc12 PE=1 SV=1	Q503D8	txndc12	19 kDa	1	0.61	37.496	36.937	42.664
Serine/threonine-protein phosphatase OS=Danio rerio OX=7955 GN=ppp3cb PE=3 SV=2	E7F169	ppp3cb	58 kDa	0.64	0.61	2.365	5.346	3.725
Filamin B OS=Danio rerio OX=7955 PE=1 SV=2	A0A0G2L974	A0A0G2L974	214 kDa	0.95	0.62	9.121	12.636	14.729
Peptidyl-prolyl cis-trans isomerase OS=Danio rerio OX=7955 GN=ppil1 PE=1 SV=1	Q3KR14	ppil1	18 kDa	1	0.62	11.147	7.776	9.142
Creatine kinase OS=Danio rerio OX=7955 GN=ckmt2a PE=1 SV=1	A0A0R4IFJ7	ckmt2a	47 kDa	0.76	0.62	124.902	105.545	110.3
CXXC motif containing zinc binding protein OS=Danio rerio OX=7955 GN=czib PE=1 SV=1	B3DJJ8	czib	18 kDa	1	0.62	1.013	4.86	3.047
Titin, tandem duplicate 1 OS=Danio rerio OX=7955 GN=ttn.1 PE=1 SV=2	G1K2X0	ttn.1	3236 kDa	0.49	0.62	599.596	512.899	431.128
Citrate hydro-lyase OS=Danio rerio OX=7955 GN=aco1 PE=1 SV=2	F1QM42	aco1	99 kDa	0.57	0.62	4.054	6.318	5.079
Group of Dynamin-like 120 kDa protein, form S1 OS=Danio rerio OX=7955 GN=opa1 PE=1 SV=1+2	A0A0R4IJ30	opa1		1	0.62	24.322	31.104	22.348
LOC553451 protein (Fragment) OS=Danio rerio OX=7955 GN=sptbn1 PE=2 SV=1	Q502M3	sptbn1	114 kDa	0.47	0.62	53.356	57.349	60.492
Group of Cleavage stimulation factor 50 kDa subunit OS=Danio rerio OX=7955 GN=cstf1 PE=1 SV=1+1	F1QFK9 (+1)	cstf1		1	0.62	12.161	7.776	6.095
Group of Calcium channel voltage-dependent subunit beta 1 OS=Danio rerio OX=7955 GN=cacnb1 PE=2 SV=1+1	Q6DG31 (+1)	cacnb1		1	0.62	4.054	7.776	6.095
Cell division control protein 42 homolog OS=Danio rerio OX=7955 GN=cdc42l PE=1 SV=1	Q7ZUQ1	cdc42l	21 kDa	0.65	0.62	8.107	9.234	11.4
Eukaryotic translation initiation factor 1 OS=Danio rerio OX=7955 GN=eif1 PE=1 SV=1	Q7ZUI8	eif1	13 kDa	0.67	0.62	24.828	21.384	17.269
Irbp protein (Fragment) OS=Danio rerio OX=7955 GN=rbp3 PE=2 SV=1	Q6P932	rbp3	68 kDa	1	0.62	5.067	8.748	8.127
Zgc:114181 OS=Danio rerio OX=7955 GN=zgc:114181 PE=1 SV=1	X1WHB9	zgc:114181	54 kDa	1	0.62	6.08	7.776	9.142
Group of Sorbitol dehydrogenase OS=Danio rerio OX=7955 GN=sord PE=1 SV=1+1	F1Q713 (+1)	sord		1	0.62	5.067	4.86	3.047
Solute carrier family 7 member 8a OS=Danio rerio OX=7955 GN=slc7a8a PE=3 SV=1	E7EXU6	slc7a8a	58 kDa	1	0.62	7.094	4.86	3.047
Myomesin 1b OS=Danio rerio OX=7955 GN=myom1b PE=1 SV=2	A0A0R4IGQ8	myom1b	181 kDa	0.91	0.62	13.174	19.926	14.221
Mapk-regulated corepressor-interacting protein 1 OS=Danio rerio OX=7955 GN=mcrip1 PE=1 SV=1	Q0P4B9	mcrip1	11 kDa	1	0.62	7.094	9.72	8.127
Acidic leucine-rich nuclear phosphoprotein 32 family member E OS=Danio rerio OX=7955 GN=anp32e PE=1 SV=1	Q6NUW5	anp32e	28 kDa	1	0.62	88.166	86.509	94.471
Group of Eukaryotic translation initiation factor 3 30 kDa subunit (Fragment) OS=Danio rerio OX=7955 GN=eif3ja PE=1 SV=8+1	F8W3K1 (+1)	eif3ja		0.77	0.62	18.579	22.032	23.364
Troponin T type 3b (skeletal, fast) (Fragment) OS=Danio rerio OX=7955 GN=tnnt3b PE=1 SV=1	A0A1D5NSE8	tnnt3b	29 kDa	0.49	0.62	110.765	104.589	108.286
Group of Zgc:110372 (Fragment) OS=Danio rerio OX=7955 GN=iglon5 PE=1 SV=1+1	F1Q8Y0 (+1)	iglon5		1	0.62	13.174	13.608	16.253
P-type domain-containing protein OS=Danio rerio OX=7955 PE=1 SV=1	A0A0G2KY72	A0A0G2KY72	51 kDa	1	0.63	15.201	5.832	7.111
Cold-inducible RNA-binding protein a OS=Danio rerio OX=7955 GN=cirbpa PE=1 SV=1	Q566W6	cirbpa	18 kDa	1	0.63	212.814	204.123	171.672
3-hydroxyisobutyrate dehydrogenase OS=Danio rerio OX=7955 GN=hibadhb PE=1 SV=1	F1QE62	hibadhb	35 kDa	1	0.63	15.201	15.552	19.3
Small monomeric GTPase OS=Danio rerio OX=7955 GN=kras PE=1 SV=1	A0A2R8Q8S1	kras	22 kDa	0.75	0.63	13.174	11.178	12.698
Pentatricopeptide repeat domain-containing protein 3, mitochondrial OS=Danio rerio OX=7955 GN=ptcd3 PE=2 SV=1	Q32LU7	ptcd3	76 kDa	1	0.63	3.04	5.832	8.127
Laminin, beta 2 (laminin S) OS=Danio rerio OX=7955 GN=lamb2 PE=1 SV=1	B7ZDA6	lamb2	197 kDa	0.88	0.63	7.094	2.916	4.063
Bri3bp protein (Fragment) OS=Danio rerio OX=7955 GN=bri3bp PE=2 SV=1	Q4V8R8	bri3bp	29 kDa	1	0.63	10.134	3.888	5.079
Palm2 and akap2 fusion OS=Danio rerio OX=7955 GN=palm2akap2 PE=3 SV=1	A0A2R8RS96	palm2akap2	31 kDa	1	0.63	6.08	3.888	5.079
Proline-rich mitotic checkpoint control factor OS=Danio rerio OX=7955 GN=prcc PE=1 SV=1	A3KQS1	prcc	43 kDa	1	0.63	4.054	3.888	5.079
Transporter OS=Danio rerio OX=7955 GN=slc6a5 PE=2 SV=1	Q5W8I5	slc6a5	87 kDa	1	0.63	3.04	3.888	5.079
Zinc finger protein 207, a OS=Danio rerio OX=7955 GN=znf207a PE=2 SV=1	Q6P0T3	znf207a	46 kDa	1	0.63	10.134	12.636	8.127
UDP glucuronosyltransferase 1 family polypeptide a7 short isoform OS=Danio rerio OX=7955 GN=ugt1a7 PE=2 SV=1	D3XD57	ugt1a7	34 kDa	1	0.63	14.188	19.44	17.269
Doublecortin-like kinase 2b OS=Danio rerio OX=7955 GN=dclk2b PE=4 SV=1	A0A2R8Q0Q7	dclk2b	16 kDa	1	0.63	6.08	5.832	8.127
Coiled-coil-helix-coiled-coil-helix domain-containing 1 OS=Danio rerio OX=7955 GN=chchd1 PE=2 SV=1	A3KNX4	chchd1	13 kDa	1	0.63	1.013	3.888	5.079
RNA-binding motif protein 4.3 OS=Danio rerio OX=7955 GN=rbm4.3 PE=1 SV=1	Q6NXC1	rbm4.3	38 kDa	1	0.63	248.283	230.367	243.795
Group of Inosine-5'-monophosphate dehydrogenase 1b OS=Danio rerio OX=7955 GN=impdh1b PE=2 SV=1+1	Q5RGV1 (+1)	impdh1b		0.95	0.63	47.968	49.249	39.617
Zinc finger CCCH-type-containing 7Bb OS=Danio rerio OX=7955 GN=zc3h7bb PE=1 SV=1	E7F4T4	zc3h7bb	100 kDa	1	0.63	5.067	6.804	5.079
Homeobox protein cut-like OS=Danio rerio OX=7955 GN=cux1a PE=1 SV=1	A0A2R8QFA5	cux1a	162 kDa	1	0.63	4.054	6.804	5.079
Tropomyosin 2 (beta) OS=Danio rerio OX=7955 GN=tpm2 PE=1 SV=1	A0A0R4IAL5	tpm2	29 kDa	0.34	0.63	34.962	28.445	26.107
Prominin 1 b OS=Danio rerio OX=7955 GN=prom1b PE=3 SV=2	A0A0R4IQK4	prom1b	95 kDa	1	0.63	10.134	4.86	6.095
Vacuolar protein sorting-associated protein 28 homolog OS=Danio rerio OX=7955 GN=vps28 PE=1 SV=1	Q6PH25	vps28	25 kDa	1	0.63	5.067	4.86	6.095
FXYD domain-containing ion transport regulator OS=Danio rerio OX=7955 GN=fxyd6l PE=1 SV=1	X1WE12	fxyd6l	9 kDa	1	0.63	13.174	9.72	12.19
Pre-B-cell leukemia homeobox-interacting protein 1b OS=Danio rerio OX=7955 GN=pbxip1b PE=1 SV=2	E7F6R0	pbxip1b	98 kDa	1	0.63	14.188	13.608	8.127
Myosin regulatory light chain 2a OS=Danio rerio OX=7955 GN=myl2a PE=1 SV=1	E7FG54	myl2a	19 kDa	0.72	0.63	44.59	51.614	44.594
Tubulin beta chain OS=Danio rerio OX=7955 GN=zgc:65894 PE=1 SV=1	Q6PE34	zgc:65894	50 kDa	0.42	0.63	123.612	118.303	135.946
Phosphoenolpyruvate carboxykinase (GTP) OS=Danio rerio OX=7955 GN=pck2 PE=1 SV=1	Q6P3H6	pck2	70 kDa	1	0.63	15.201	13.608	10.158
Group of EBNA1 binding protein 2-like OS=Danio rerio OX=7955 GN=ebna1bp2 PE=1 SV=1+1	Q6DRD0 (+1)	ebna1bp2		1	0.63	13.174	9.72	13.206
Group of Ribose-phosphate diphosphokinase OS=Danio rerio OX=7955 GN=prps1a PE=1 SV=1+1	Q7ZW39 (+1)	prps1a		0.83	0.63	8.107	9.72	8.634
Group of Sf3a3 protein OS=Danio rerio OX=7955 GN=sf3a3 PE=2 SV=1+2	Q568L3	sf3a3		1	0.63	25.335	26.244	23.364
NOP2 nucleolar protein homolog (yeast) OS=Danio rerio OX=7955 GN=nop2 PE=1 SV=1	F1QWP7	nop2	84 kDa	1	0.63	4.054	4.86	6.095
Microsomal signal peptidase 12 kDa subunit OS=Danio rerio OX=7955 GN=spcs1 PE=1 SV=1	Q499B2	spcs1	12 kDa	1	0.63	5.067	4.86	6.095
60S ribosomal protein L8 OS=Danio rerio OX=7955 GN=rpl8 PE=2 SV=3	Q6P0V6	rpl8	28 kDa	1	0.63	53.71	49.573	43.68
Crystallin, gamma N2 (Fragment) OS=Danio rerio OX=7955 GN=crygn2 PE=1 SV=1	A0A0A0MPG3	crygn2	24 kDa	1	0.63	64.858	59.293	68.059
Group of 60S ribosomal protein L14 OS=Danio rerio OX=7955 GN=rpl14 PE=1 SV=1+1	A8E526 (+1)	rpl14		1	0.63	49.657	52.489	46.727
SWI/SNF-related, matrix-associated, actin-dependent regulator of chromatin, subfamily d, member 1 OS=Danio rerio OX=7955 GN=smarcd1 PE=1 SV=1	Q802C8	smarcd1	58 kDa	0.89	0.63	9.121	7.776	9.142
Recoverin OS=Danio rerio OX=7955 GN=rcvrn2 PE=1 SV=1	Q6PC38	rcvrn2	23 kDa	0.95	0.63	78.539	73.873	67.044
Group of Actin-depolymerizing factor OS=Danio rerio OX=7955 GN=scinla PE=2 SV=1+1	A9JRA5 (+1)	scinla		1	0.63	42.563	33.048	29.459
Dpy-30 histone methyltransferase complex regulatory subunit OS=Danio rerio OX=7955 GN=dpy30 PE=1 SV=1	B8JMZ3	dpy30	12 kDa	1	0.63	41.549	31.104	34.538
40S ribosomal protein S9 OS=Danio rerio OX=7955 GN=rps9 PE=1 SV=1	Q6P5M3	rps9	22 kDa	1	0.63	24.322	23.328	28.443
Group of Nucleoside diphosphate kinase OS=Danio rerio OX=7955 GN=nme2b.1 PE=1 SV=1+1	F1RBS6 (+1)	nme2b.1		0.88	0.63	63.169	53.137	62.98
Si:ch211-191j22.3 OS=Danio rerio OX=7955 GN=si:ch211-191j22.3 PE=1 SV=1	A0A0R4IP18	si:ch211-191j22.3	12 kDa	1	0.64	5.067	6.804	5.079
Complex I-B14.5a OS=Danio rerio OX=7955 GN=ndufa7 PE=1 SV=1	Q6DGM9	ndufa7	12 kDa	1	0.64	32.429	40.825	34.538
Mitochondrial import inner membrane translocase subunit Tim10 OS=Danio rerio OX=7955 GN=timm10 PE=3 SV=1	Q6DI06	timm10	10 kDa	1	0.64	11.147	11.664	16.253
Brahma protein-like protein 1 OS=Danio rerio OX=7955 GN=smarca4a PE=1 SV=1	Q7ZSY3	smarca4a	182 kDa	1	0.64	62.831	59.293	49.775
Kinesin-like protein OS=Danio rerio OX=7955 GN=zgc:103670 PE=1 SV=2	F1RAK1	zgc:103670	82 kDa	1	0.64	5.067	5.832	7.111
Collapsin response mediator protein 1 OS=Danio rerio OX=7955 GN=crmp1 PE=1 SV=1	F1QR62	crmp1	63 kDa	0.89	0.64	28.848	37.973	42.055
Progesterone receptor membrane component 1 OS=Danio rerio OX=7955 GN=pgrmc1 PE=1 SV=1	Q5U3G0	pgrmc1	20 kDa	0.92	0.64	7.094	12.636	15.237
Group of SUMO-conjugating enzyme UBC9-A (Fragment) OS=Danio rerio OX=7955 GN=ube2ia PE=1 SV=1+1	X1WFY0 (+1)	ube2ia		0.78	0.64	5.067	6.48	5.418
Group of 26S proteasome AAA-ATPase subunit RPT3 OS=Danio rerio OX=7955 GN=psmc4 PE=1 SV=1+1	B0R1D0 (+1)	psmc4		1	0.64	68.911	71.929	77.202
Eukaryotic translation initiation factor 4B OS=Danio rerio OX=7955 GN=eif4bb PE=2 SV=1	Q6PUR8	eif4bb	65 kDa	0.4	0.64	13.596	11.664	14.137
ADP/ATP translocase OS=Danio rerio OX=7955 GN=slc25a6 PE=1 SV=1	B0S730	slc25a6	33 kDa	0.55	0.64	33.442	31.914	32.675
Cleavage stimulation factor, 3' pre-RNA, subunit 2 OS=Danio rerio OX=7955 GN=cstf2 PE=1 SV=1	A0A0R4I9I2	cstf2	53 kDa	0.4	0.64	12.499	18.144	15.237
Transducin-like enhancer protein 3-A OS=Danio rerio OX=7955 GN=tle3a PE=1 SV=1	O13166	tle3a	82 kDa	1	0.64	7.094	6.804	5.079
Domain E OS=Danio rerio OX=7955 GN=gphna PE=1 SV=1	D3KYK9	gphna	87 kDa	0.65	0.64	8.614	7.29	10.666
Group of Coatomer subunit beta' OS=Danio rerio OX=7955 GN=copb2 PE=1 SV=1+2	A0A2R8RUW2	copb2		1	0.64	17.228	18.468	16.253
Ela3l protein OS=Danio rerio OX=7955 GN=ela3l PE=2 SV=1	Q504D4	ela3l	21 kDa	1	0.64	8.107	7.776	11.174
D-3-phosphoglycerate dehydrogenase OS=Danio rerio OX=7955 GN=phgdh PE=2 SV=1	Q6PHU9	phgdh	55 kDa	0.56	0.64	22.295	22.356	23.872
Polr2j protein OS=Danio rerio OX=7955 GN=polr2j PE=1 SV=1	Q4VBU5	polr2j	13 kDa	1	0.64	3.04	3.888	6.095
Uncharacterized protein (Fragment) OS=Danio rerio OX=7955 GN=Loc100004582 PE=2 SV=1	A0A0B5JQ52	Loc100004582	22 kDa	1	0.64	5.067	3.888	6.095
Group of Serine/threonine protein phosphatase 2A regulatory subunit OS=Danio rerio OX=7955 GN=ppp2r5eb PE=1 SV=1+1	Q7ZUQ2 (+1)	ppp2r5eb		0.89	0.64	5.743	6.48	7.111
Serrate RNA effector molecule homolog OS=Danio rerio OX=7955 GN=srrt PE=1 SV=2	A0A0R4IM33	srrt	105 kDa	1	0.64	21.281	24.3	30.474
Group of Huntingtin-interacting protein 1 OS=Danio rerio OX=7955 GN=hip1 PE=1 SV=1+3	A0A2R8QB02 (+3)	hip1		1	0.64	8.107	4.86	6.095
Group of Cell adhesion molecule PCAM OS=Danio rerio OX=7955 GN=ncam1b PE=2 SV=1+2	Q90YM2	ncam1b		1	0.64	6.08	4.86	6.095
GTPase activating protein (SH3 domain) binding protein 1 OS=Danio rerio OX=7955 GN=g3bp1 PE=2 SV=1	Q7ZVG3	g3bp1	53 kDa	0.93	0.65	83.775	66.421	75.847
Centrin, EF-hand protein, 2 OS=Danio rerio OX=7955 GN=cetn2 PE=3 SV=1	A0A0R4IVN1	cetn2	20 kDa	0.67	0.65	3.378	2.592	4.063
Group of Coronin OS=Danio rerio OX=7955 GN=coro1b PE=2 SV=1+1	A7MD67 (+1)	coro1b		0.95	0.65	17.903	18.468	14.221
Uncharacterized protein OS=Danio rerio OX=7955 GN=cox7a2b PE=1 SV=1	A0A2R8Q5H6	cox7a2b	9 kDa	1	0.65	13.174	13.608	9.142
Gnb3 protein OS=Danio rerio OX=7955 GN=gnb3b PE=1 SV=1	Q6P025	gnb3b	37 kDa	0.93	0.65	79.045	87.967	101.581
Selenoprotein H OS=Danio rerio OX=7955 GN=selenoh PE=1 SV=1	F1Q7W2	selenoh	14 kDa	1	0.65	10.134	8.748	7.111
Rac family small GTPase 3b OS=Danio rerio OX=7955 GN=rac3b PE=1 SV=1	A9JRY8	rac3b	21 kDa	0.43	0.65	4.662	3.499	2.935
Hsd17b10 protein OS=Danio rerio OX=7955 GN=hsd17b10 PE=1 SV=1	Q5XJS8	hsd17b10	27 kDa	1	0.65	31.415	25.272	23.364
Group of Paralemmin 1a OS=Danio rerio OX=7955 GN=palm1a PE=3 SV=1+1	A0A2R8Q137 (+1)	palm1a		1	0.65	34.456	29.16	30.474
Myosin, heavy chain 9a, non-muscle (Fragment) OS=Danio rerio OX=7955 GN=myh9a PE=1 SV=1	F8W3L6	myh9a	228 kDa	0.65	0.65	14.863	14.58	10.023
Histidine--tRNA ligase OS=Danio rerio OX=7955 GN=hars PE=3 SV=2	E9QI36	hars	58 kDa	1	0.65	5.067	10.692	13.206
Prohibitin OS=Danio rerio OX=7955 GN=phb2a PE=1 SV=1	Q6PC13	phb2a	33 kDa	0.79	0.65	29.389	22.842	26.919
Laminin, beta 1a OS=Danio rerio OX=7955 GN=lamb1a PE=1 SV=2	A0A0R4IDN1	lamb1a	197 kDa	0.94	0.65	10.134	7.776	4.063
RAN GTPase-activating protein 1a OS=Danio rerio OX=7955 GN=rangap1a PE=1 SV=1	Q08BV5	rangap1a	62 kDa	1	0.65	7.094	13.608	15.237
Group of Heat shock 10 protein 1 OS=Danio rerio OX=7955 GN=hspe1 PE=1 SV=1+1	Q6IQI7 (+1)	hspe1		1	0.65	32.429	30.132	29.459
Enoyl-CoA hydratase OS=Danio rerio OX=7955 GN=hadhaa PE=1 SV=1	A7YT47	hadhaa	82 kDa	0.83	0.65	12.668	8.748	8.127
40S ribosomal protein S12 OS=Danio rerio OX=7955 GN=rps12 PE=1 SV=1	Q6PC90	rps12	14 kDa	1	0.65	57.764	42.769	45.712
Myomesin 1a (skelemin) OS=Danio rerio OX=7955 GN=myom1a PE=1 SV=1	E7EYD0	myom1a	166 kDa	0.93	0.65	40.536	47.143	40.633
Pre-mRNA-processing factor 39 OS=Danio rerio OX=7955 GN=prpf39 PE=2 SV=2	Q1JPZ7	prpf39	86 kDa	1	0.65	6.08	6.804	4.063
Group of Cleft lip and palate transmembrane protein 1 homolog OS=Danio rerio OX=7955 GN=clptm1 PE=1 SV=1+4	A0A2R8RYU6 (+4)	clptm1		1	0.65	10.134	8.748	7.111
Agrin OS=Danio rerio OX=7955 GN=agrn PE=1 SV=3	F1R074	agrn	220 kDa	1	0.65	15.201	17.496	14.221
RNA helicase OS=Danio rerio OX=7955 GN=ddx23 PE=1 SV=1	Q6P9Z2	ddx23	94 kDa	1	0.65	9.121	10.692	7.111
Dynactin 4 OS=Danio rerio OX=7955 GN=dctn4 PE=1 SV=3	F1R222	dctn4	52 kDa	1	0.65	2.027	3.888	5.079
ATP-dependent 6-phosphofructokinase OS=Danio rerio OX=7955 GN=pfklb PE=1 SV=2	A0A0R4ID68	pfklb	85 kDa	0.93	0.65	9.121	9.72	12.698
26S proteasome non-ATPase regulatory subunit 4 OS=Danio rerio OX=7955 GN=psmd4a PE=1 SV=1	Q6IQC6	psmd4a	40 kDa	1	0.65	9.121	3.888	5.079
Erlin-1 OS=Danio rerio OX=7955 GN=erlin1 PE=2 SV=1	Q58EG2	erlin1	38 kDa	0.88	0.65	5.067	7.776	10.158
Si:ch211-276i12.11 OS=Danio rerio OX=7955 GN=si:ch211-276i12.11 PE=1 SV=1	A0A140LGC3	si:ch211-276i12.11	12 kDa	1	0.65	5.067	3.888	5.079
Group of Dynein, cytoplasmic 1, intermediate chain 2a OS=Danio rerio OX=7955 GN=dync1i2a PE=1 SV=1+1	A0A286YAG4 (+1)	dync1i2a		1	0.66	9.121	4.86	7.111
sp|Q7ZVB2|A9A1A_DANRE 4-trimethylaminobutyraldehyde dehydrogenase A OS=Danio rerio OX=7955 GN=aldh9a1a PE=2 SV=1	sp|Q7ZVB2|A9A1A_DANRE4-trimethylaminobutyraldehyde dehydrogenase A OS=Danio rerio OX=7955 GN=aldh9a1a PE=2 SV=1	aldh9a1a		1	0.66	36.482	42.769	37.585
Group of WASP-like actin nucleation-promoting factor a OS=Danio rerio OX=7955 GN=wasla PE=4 SV=1+2	F1QNY1	wasla		1	0.66	5.067	2.916	4.063
KRR-R motif-containing protein 1 (Fragment) OS=Danio rerio OX=7955 GN=krr1 PE=2 SV=1	Q32Q49	krr1	40 kDa	1	0.66	5.067	2.916	4.063
Group of Rho guanine nucleotide exchange factor (GEF) 7a OS=Danio rerio OX=7955 GN=arhgef7a PE=1 SV=1+1	A0A2R8Q515 (+1)	arhgef7a		1	0.66	4.054	2.916	4.063
Group of Epoxide hydrolase OS=Danio rerio OX=7955 GN=ephx1 PE=1 SV=1+1	F1QC05 (+1)	ephx1		1	0.66	4.054	2.916	4.063
Group of Pleiotropic regulator 1 OS=Danio rerio OX=7955 GN=plrg1 PE=1 SV=1+3	Q5U3B5 (+3)	plrg1		1	0.66	0	2.916	4.063
Synaptogyrin OS=Danio rerio OX=7955 GN=syngr3a PE=1 SV=1	Q503N6	syngr3a	25 kDa	1	0.66	3.04	7.776	10.158
Group of Cell division control protein 42 homolog OS=Danio rerio OX=7955 GN=cdc42 PE=1 SV=1+1	Q6PFU4 (+1)	cdc42		0.64	0.66	6.418	5.832	6.885
Protein transport protein Sec61 subunit beta OS=Danio rerio OX=7955 GN=sec61b PE=1 SV=1	Q6DGH3	sec61b	10 kDa	1	0.66	7.094	8.748	10.158
RAB41, member RAS oncogene family OS=Danio rerio OX=7955 GN=rab41 PE=1 SV=1	A0A2R8PWM6	rab41	24 kDa	1	0.66	10.134	8.748	10.158
UTP--glucose-1-phosphate uridylyltransferase OS=Danio rerio OX=7955 GN=ugp2b PE=1 SV=1	Q6NWJ8	ugp2b	55 kDa	0.81	0.66	7.601	11.664	7.619
Eukaryotic translation initiation factor 3 subunit D OS=Danio rerio OX=7955 GN=eif3d PE=2 SV=1	Q6TH15	eif3d	64 kDa	1	0.66	20.268	21.384	16.253
Programmed cell death 6-interacting protein OS=Danio rerio OX=7955 GN=pdcd6ip PE=1 SV=1	B8JLR1	pdcd6ip	96 kDa	1	0.66	22.295	38.881	37.585
Group of Protein disulfide-isomerase A4 OS=Danio rerio OX=7955 GN=pdia4 PE=1 SV=1+1	Q1ECX9 (+1)	pdia4		1	0.66	53.71	56.377	58.917
Sister chromatid cohesion protein PDS5 homolog A OS=Danio rerio OX=7955 GN=pds5a PE=1 SV=1	A0A0R4IU07	pds5a	159 kDa	0.95	0.66	23.308	20.412	22.856
Aspartate aminotransferase OS=Danio rerio OX=7955 GN=got1 PE=1 SV=1	Q7ZUW8	got1	46 kDa	1	0.66	27.362	24.3	28.443
N-ethylmaleimide-sensitive factor attachment protein, beta a OS=Danio rerio OX=7955 GN=napba PE=1 SV=2	E7FE03	napba	33 kDa	0.91	0.66	102.354	93.313	85.836
Carboxylesterase 2b (Fragment) OS=Danio rerio OX=7955 GN=ces2b PE=1 SV=1	A0A0R4IU19	ces2b	105 kDa	0.72	0.66	11.147	7.29	7.619
ATP synthase subunit O, mitochondrial OS=Danio rerio OX=7955 GN=atp5po PE=1 SV=1	Q6DRD1	atp5po	22 kDa	1	0.66	149.983	150.662	153.388
39S ribosomal protein L9, mitochondrial OS=Danio rerio OX=7955 GN=mrpl9 PE=2 SV=1	A8E5P5	mrpl9	28 kDa	1	0.66	11.147	11.664	9.142
Sodium/potassium-transporting ATPase subunit beta OS=Danio rerio OX=7955 GN=atp1b4 PE=1 SV=1	E7F9R1	atp1b4	39 kDa	1	0.66	88.166	80.677	90.407
Group of Keratin 94 OS=Danio rerio OX=7955 GN=krt94 PE=1 SV=1+1	F1R8U0 (+1)	krt94		0.92	0.66	36.989	39.691	44.78
Heterogeneous nuclear ribonucleoprotein L2 OS=Danio rerio OX=7955 GN=hnrnpl2 PE=1 SV=1	A8KC22	hnrnpl2	58 kDa	0.88	0.66	59.791	59.293	63.996
Adenosylhomocysteinase-like 2b OS=Danio rerio OX=7955 GN=ahcyl2b PE=1 SV=1	Q6PC06	ahcyl2b	65 kDa	0.6	0.66	13.174	15.552	13.544
Group of Serine protease 1 OS=Danio rerio OX=7955 GN=prss1 PE=1 SV=1+1	Q561Z7 (+1)	prss1		1	0.66	28.375	17.496	23.364
Catenin (Cadherin-associated protein), alpha OS=Danio rerio OX=7955 GN=ctnna1 PE=1 SV=1	Q9PVF8	ctnna1	101 kDa	0.9	0.67	51.177	62.371	58.409
KH-type-splicing regulatory protein OS=Danio rerio OX=7955 GN=khsrp PE=1 SV=1	F1QXP8	khsrp	68 kDa	0.95	0.67	127.942	137.297	129.516
MORC family CW-type zinc finger 2 OS=Danio rerio OX=7955 GN=morc2 PE=1 SV=1	Q68EG7	morc2	117 kDa	1	0.67	2.027	2.916	4.063
Miff domain-containing protein (Fragment) OS=Danio rerio OX=7955 GN=mffa PE=1 SV=1	F1Q877	mffa	39 kDa	1	0.67	5.067	2.916	4.063
Cox7a2l protein OS=Danio rerio OX=7955 GN=cox7a2l PE=1 SV=1	Q7SXI1	cox7a2l	13 kDa	1	0.67	34.456	30.132	28.443
Group of Calpain, small subunit 1 b OS=Danio rerio OX=7955 GN=capns1b PE=1 SV=1+1	A0A2R8PV64 (+1)	capns1b		0.69	0.67	11.147	10.692	9.82
Transporter OS=Danio rerio OX=7955 GN=slc6a1a PE=1 SV=1	F1QUY7	slc6a1a	76 kDa	1	0.67	9.121	10.692	10.158
Uncharacterized protein OS=Danio rerio OX=7955 GN=tcerg1b PE=1 SV=3	E7F3A6	tcerg1b	113 kDa	0.81	0.67	3.04	6.075	4.571
Cytochrome c oxidase polypeptide Va OS=Danio rerio OX=7955 GN=cox5aa PE=1 SV=1	Q4VBU7	cox5aa	16 kDa	0.92	0.67	95.766	90.883	93.455
Splicing factor, arginine/serine-rich 6a OS=Danio rerio OX=7955 GN=srsf6a PE=2 SV=1	Q7SXU9	srsf6a	40 kDa	0.55	0.67	17.735	18.144	19.978
Si:ch211-286o17.1 OS=Danio rerio OX=7955 GN=si:ch211-286o17.1 PE=1 SV=1	A0A0R4IT40	si:ch211-286o17.1	31 kDa	1	0.67	27.362	25.272	22.348
Lamin B1 protein OS=Danio rerio OX=7955 GN=lmnb1 PE=2 SV=1	Q9PU57	lmnb1	67 kDa	0.51	0.67	108.806	105.788	112.586
Actinin alpha 3a OS=Danio rerio OX=7955 GN=actn3a PE=2 SV=1	Q7SYD3	actn3a	104 kDa	0.58	0.67	102.379	118.829	102.639
V-crk avian sarcoma virus CT10 oncogene homolog OS=Danio rerio OX=7955 GN=crk PE=1 SV=1	Q6DEM2	crk	34 kDa	1	0.67	12.161	31.104	27.427
Glial fibrillary acidic protein OS=Danio rerio OX=7955 GN=gfap PE=1 SV=2	Q58EE9	gfap	51 kDa	0.54	0.68	37.243	76.141	63.573
Group of Junction plakoglobin OS=Danio rerio OX=7955 GN=jupa PE=1 SV=1+1	F1QTT3 (+1)	jupa		0.88	0.68	7.094	8.262	6.095
Creatine kinase OS=Danio rerio OX=7955 GN=ckbb PE=2 SV=1	Q7ZU04	ckbb	43 kDa	0.87	0.68	418.67	427.524	403.989
Basic leucine zipper and W2 domain-containing protein 1-A OS=Danio rerio OX=7955 GN=bzw1a PE=2 SV=1	Q6PD83	bzw1a	48 kDa	1	0.68	11.147	10.692	12.19
Group of SLIT-ROBO Rho GTPase-activating protein 2 OS=Danio rerio OX=7955 GN=srgap2 PE=1 SV=1+1	A0A2R8QF16 (+1)	srgap2		1	0.68	14.188	10.692	9.142
Si:dkey-222n6.2 (Fragment) OS=Danio rerio OX=7955 GN=si:dkey-222n6.2 PE=1 SV=2	F1Q4X3	si:dkey-222n6.2	44 kDa	0.62	0.68	3.8	4.617	3.301
Hnrpa0 protein (Fragment) OS=Danio rerio OX=7955 GN=hnrnpa0b PE=2 SV=1	Q6PHJ4	hnrnpa0b	32 kDa	0.93	0.68	181.061	183.711	171.672
Group of Caveolae-associated protein 4b OS=Danio rerio OX=7955 GN=cavin4b PE=1 SV=1+1	F1QSU0 (+1)	cavin4b		1	0.68	6.08	13.608	10.158
Group of Zgc:158138 protein (Fragment) OS=Danio rerio OX=7955 GN=hadhab PE=2 SV=1+1	Q0IIQ4 (+1)	hadhab		0.67	0.68	19.255	17.82	14.899
Crygmx protein OS=Danio rerio OX=7955 GN=crygmx PE=1 SV=1	Q5XTN0	crygmx	21 kDa	1	0.68	55.737	68.041	78.218
Nap1l1 protein OS=Danio rerio OX=7955 GN=nap1l1 PE=1 SV=1	Q803X7	nap1l1	44 kDa	0.88	0.69	66.378	63.667	65.012
Complex I-B16.6 OS=Danio rerio OX=7955 GN=ndufa13 PE=2 SV=1	Q6PC49	ndufa13	17 kDa	1	0.69	30.402	32.076	35.553
PTPRF-interacting protein alpha 2 OS=Danio rerio OX=7955 GN=ppfia2 PE=3 SV=2	Q5TZ25	ppfia2	140 kDa	0.71	0.69	2.871	2.916	3.725
GATA zinc finger domain-containing 2B (Fragment) OS=Danio rerio OX=7955 GN=gatad2b PE=1 SV=1	F6NIQ9	gatad2b	69 kDa	0.92	0.69	10.641	14.58	13.206
LSM6 homolog, U6 small nuclear RNA and mRNA degradation-associated OS=Danio rerio OX=7955 GN=lsm6 PE=1 SV=1	Q6IMW9	lsm6	9 kDa	1	0.69	12.161	11.664	11.174
Group of CASK-interacting protein 1 OS=Danio rerio OX=7955 GN=caskin1 PE=4 SV=1+1	I3ITP1 (+1)	caskin1		1	0.69	5.067	5.832	4.063
Intersectin 1 (SH3 domain protein) OS=Danio rerio OX=7955 GN=itsn1 PE=1 SV=2	A8E7E7	itsn1	194 kDa	1	0.69	19.255	17.496	14.221
Zgc:171753 protein OS=Danio rerio OX=7955 GN=alyref PE=2 SV=1	A7MBY2	alyref	29 kDa	1	0.69	67.898	68.041	63.996
Myosin, light chain 12, genome duplicate 1 OS=Danio rerio OX=7955 GN=myl12.1 PE=1 SV=1	Q6PHJ8	myl12.1	20 kDa	0.54	0.69	25.842	21.87	27.512
Group of Polybromo 1,-like OS=Danio rerio OX=7955 GN=pbrm1l PE=1 SV=1+1	A0A2R8QRM4 (+1)	pbrm1l		1	0.69	20.268	21.384	26.411
Protein phosphatase 1G (Formerly 2C), magnesium-dependent, gamma isoform OS=Danio rerio OX=7955 GN=ppm1g PE=2 SV=1	Q7ZTW5	ppm1g	53 kDa	1	0.69	33.442	34.993	39.617
Core histone macro-H2A OS=Danio rerio OX=7955 GN=macroh2a2 PE=1 SV=1	Q4V914	macroh2a2	40 kDa	1	0.7	24.322	17.496	20.316
Heat shock protein 90, alpha (cytosolic), class A member 1, tandem duplicate 2 OS=Danio rerio OX=7955 GN=hsp90aa1.2 PE=1 SV=1	Q5RG12	hsp90aa1.2	85 kDa	0.62	0.7	67.898	63.829	58.917
Fetuin B OS=Danio rerio OX=7955 GN=fetub PE=1 SV=1	E7FE90	fetub	57 kDa	1	0.7	60.804	65.125	74.154
Tnc protein OS=Danio rerio OX=7955 GN=tnc PE=2 SV=1	B3DJP3	tnc	198 kDa	1	0.7	28.375	18.468	13.206
Cullin-associated and neddylation-dissociated 1 OS=Danio rerio OX=7955 GN=cand1 PE=1 SV=1	Q5TYZ5	cand1	136 kDa	1	0.7	85.126	96.229	91.423
Insulin-like growth factor 2 mRNA-binding protein 2b OS=Danio rerio OX=7955 GN=igf2bp2b PE=1 SV=1	A0A0R4IVY2	igf2bp2b	47 kDa	0.78	0.7	22.295	26.568	22.686
Microtubule-associated protein (Fragment) OS=Danio rerio OX=7955 GN=map2 PE=1 SV=1	F1R2V6	map2	64 kDa	1	0.7	26.348	24.3	26.411
Tubulin alpha chain OS=Danio rerio OX=7955 GN=tuba5 PE=1 SV=1	Q6TNP9	tuba5	50 kDa	0.41	0.7	49.164	49.584	52.036
Translationally-controlled tumor protein homolog OS=Danio rerio OX=7955 GN=tpt1 PE=2 SV=1	Q9DGK4	tpt1	19 kDa	1	0.7	68.911	80.677	75.17
Group of ATP-dependent helicase ATRX OS=Danio rerio OX=7955 GN=atrx PE=1 SV=2+1	F1QJ36 (+1)	atrx		1	0.7	21.281	18.468	20.316
LUC7-like (S. cerevisiae) OS=Danio rerio OX=7955 GN=luc7l PE=1 SV=1	F1R8J8	luc7l	43 kDa	0.8	0.7	6.587	7.29	8.634
Syntaxin-binding protein 5b (tomosyn) OS=Danio rerio OX=7955 GN=stxbp5b PE=3 SV=2	E7F0C0	stxbp5b	124 kDa	0.75	0.7	5.574	2.43	3.047
Dihydrolipoamide acetyltransferase component of pyruvate dehydrogenase complex OS=Danio rerio OX=7955 GN=pdhx PE=2 SV=1	Q6PHF5	pdhx	52 kDa	1	0.7	7.094	4.86	6.095
Group of Actinin, alpha 2b OS=Danio rerio OX=7955 GN=actn2b PE=1 SV=1+2	A0A2R8QBL5	actn2b		0.65	0.7	22.422	28.626	34.309
Death-associated protein OS=Danio rerio OX=7955 GN=dap PE=1 SV=1	F1QHJ4	dap	11 kDa	1	0.7	22.295	21.384	24.38
Small glutamine-rich tetratricopeptide repeat (TPR)-containing, alpha OS=Danio rerio OX=7955 GN=sgta PE=1 SV=1	Q6NXA1	sgta	34 kDa	0.57	0.7	12.161	14.58	14.221
Group of Ubiquitin-associated protein 2b OS=Danio rerio OX=7955 GN=ubap2b PE=1 SV=1+1	A0A2R8Q130 (+1)	ubap2b		1	0.7	19.255	13.608	11.174
Programmed cell death 5 OS=Danio rerio OX=7955 GN=pdcd5 PE=1 SV=1	Q7ZUZ4	pdcd5	15 kDa	1	0.7	6.08	8.748	11.174
Obg-like ATPase 1 OS=Danio rerio OX=7955 GN=ola1 PE=2 SV=1	Q7ZU42	ola1	45 kDa	1	0.7	10.134	10.692	13.206
Microtubule-associated protein 1Ab OS=Danio rerio OX=7955 GN=map1ab PE=1 SV=1	X1WDB0	map1ab	414 kDa	0.88	0.7	17.228	13.122	10.666
Flotillin OS=Danio rerio OX=7955 GN=flot2b PE=1 SV=1	Q6PFT0	flot2b	47 kDa	0.71	0.7	43.576	42.283	33.522
Group of Paralemmin 1b OS=Danio rerio OX=7955 GN=palm1b PE=3 SV=1+1	B0V0Y4 (+1)	palm1b		0.71	0.71	21.957	26.568	27.088
Glutamine--fructose-6-phosphate transaminase (isomerizing) OS=Danio rerio OX=7955 GN=gfpt1 PE=1 SV=1	Q3S344	gfpt1	77 kDa	1	0.71	11.147	14.58	13.206
Clathrin light chain OS=Danio rerio OX=7955 GN=clta PE=1 SV=3	E7F1Q8	clta	23 kDa	0.56	0.71	26.348	29.16	31.49
Group of V-type proton ATPase subunit a OS=Danio rerio OX=7955 GN=atp6v0a1a PE=1 SV=1+1	F1QEY7 (+1)	atp6v0a1a		0.75	0.71	16.89	15.228	18.285
Collagen-binding protein OS=Danio rerio OX=7955 GN=serpinh1b PE=1 SV=2	F1QQ04	serpinh1b	46 kDa	0.92	0.71	7.094	16.524	12.19
COP9 signalosome complex subunit 5 OS=Danio rerio OX=7955 GN=cops5 PE=2 SV=1	Q6PC30	cops5	38 kDa	1	0.71	5.067	8.748	12.19
DNA helicase OS=Danio rerio OX=7955 GN=chd4a PE=1 SV=1	Q1LYP4	chd4a	219 kDa	0.77	0.71	48.643	59.779	62.98
Si:ch211-266o15.1 OS=Danio rerio OX=7955 GN=si:ch211-266o15.1 PE=1 SV=1	X1WH87	si:ch211-266o15.1	161 kDa	1	0.71	4.054	6.804	8.127
Group of Alpha-1,4 glucan phosphorylase OS=Danio rerio OX=7955 GN=pygl PE=1 SV=1+1	F8W5B8 (+1)	pygl		0.77	0.71	12.836	15.552	11.851
Guanine nucleotide-binding protein (G protein), alpha-activating activity polypeptide O, b OS=Danio rerio OX=7955 GN=gnao1b PE=1 SV=1	Q6P967	gnao1b	40 kDa	0.89	0.71	25.842	31.59	34.03
Neuronal cell adhesion molecule a OS=Danio rerio OX=7955 GN=nrcama PE=1 SV=1	F1R8X6	nrcama	143 kDa	0.55	0.71	6.587	6.804	11.174
Calcium-transporting ATPase OS=Danio rerio OX=7955 GN=atp2a1 PE=1 SV=1	Q5U3A4	atp2a1	110 kDa	0.61	0.71	339.443	369.345	351.843
Transcription factor BTF3 homolog 4 OS=Danio rerio OX=7955 GN=btf3l4 PE=2 SV=1	Q6PC91	btf3l4	17 kDa	1	0.71	35.469	36.937	38.601
AMP deaminase OS=Danio rerio OX=7955 GN=ampd1 PE=1 SV=1	Q6P3G5	ampd1	83 kDa	1	0.71	26.348	24.3	30.474
Hnrnpu protein OS=Danio rerio OX=7955 GN=hnrnpub PE=2 SV=1	Q1ECZ7	hnrnpub	88 kDa	0.97	0.71	102.354	88.939	93.455
Ribonucloprotein OS=Danio rerio OX=7955 GN=snu13a PE=1 SV=1	Q7ZU93	snu13a	14 kDa	0.62	0.71	17.228	16.038	17.269
Group of Insulin-like growth factor 2 mRNA-binding protein 2a OS=Danio rerio OX=7955 GN=igf2bp2a PE=1 SV=1+1	A0A0B4J1B0 (+1)	igf2bp2a		0.87	0.71	10.134	14.256	15.914
SAP domain-containing ribonucleoprotein OS=Danio rerio OX=7955 GN=sarnp PE=1 SV=1	F1QT63	sarnp	23 kDa	1	0.72	68.911	57.349	51.806
PRP6 homolog OS=Danio rerio OX=7955 GN=prpf6 PE=1 SV=1	A0A2R8PWG5	prpf6	109 kDa	1	0.72	15.201	5.832	7.111
Proteasome subunit alpha type OS=Danio rerio OX=7955 GN=psma4 PE=1 SV=1	Q7ZV77	psma4	29 kDa	1	0.72	26.348	12.636	14.221
Thimet oligopeptidase 1 OS=Danio rerio OX=7955 GN=thop1 PE=1 SV=1	Q6DHR6	thop1	78 kDa	1	0.72	4.054	8.748	10.158
KH domain-containing, RNA-binding, signal transduction-associated protein 2 OS=Danio rerio OX=7955 GN=khdrbs2 PE=2 SV=1	Q08BJ2	khdrbs2	39 kDa	1	0.72	26.348	29.16	25.395
Sarcolemma-associated protein b OS=Danio rerio OX=7955 GN=slmapb PE=1 SV=1	A0A2R8QKD1	slmapb	44 kDa	1	0.72	43.576	42.769	47.743
Protein CDV3 homolog OS=Danio rerio OX=7955 GN=cdv3 PE=2 SV=1	Q7T370	cdv3	26 kDa	1	0.72	6.08	6.804	5.079
Serine and arginine-rich-splicing factor 4 OS=Danio rerio OX=7955 GN=srsf4 PE=1 SV=1	Q802Y1	srsf4	42 kDa	1	0.72	13.174	7.776	10.158
Beta-synuclein OS=Danio rerio OX=7955 GN=sncb PE=1 SV=1	Q7SX92	sncb	13 kDa	1	0.72	55.737	41.797	35.553
Poly-U-binding-splicing factor a OS=Danio rerio OX=7955 GN=puf60a PE=1 SV=2	F1QZ57	puf60a	59 kDa	0.67	0.72	12.836	15.39	16.422
Aquarius intron-binding spliceosomal factor OS=Danio rerio OX=7955 GN=aqr PE=1 SV=3	F1QQV6	aqr	177 kDa	1	0.72	5.067	5.832	4.063
TNF receptor-associated protein 1 OS=Danio rerio OX=7955 GN=trap1 PE=1 SV=2	F1Q9X9	trap1	82 kDa	1	0.72	30.402	24.3	22.348
Eukaryotic translation initiation factor 2 subunit 1 OS=Danio rerio OX=7955 GN=eif2s1a PE=1 SV=1	Q7ZWD3	eif2s1a	36 kDa	0.64	0.72	14.694	15.066	16.253
Heat shock protein family A (Hsp70) member 8b OS=Danio rerio OX=7955 GN=hspa8b PE=1 SV=1	F1R9V3	hspa8b	71 kDa	0.4	0.73	104.093	95.954	94.437
Group of Beaded filament structural protein 2, phakinin OS=Danio rerio OX=7955 GN=bfsp2 PE=1 SV=1+1	A0A286YA92 (+1)	bfsp2		1	0.73	44.59	35.965	33.522
Group of Hypoxia up-regulated protein 1 OS=Danio rerio OX=7955 GN=hyou1 PE=1 SV=1+1	A0A2R8QLL5 (+1)	hyou1		0.71	0.73	33.78	54.433	49.098
Fructose-bisphosphate aldolase OS=Danio rerio OX=7955 GN=aldoab PE=1 SV=1	Q6P043	aldoab	40 kDa	0.68	0.73	55.23	53.461	55.87
Non-specific serine/threonine protein kinase OS=Danio rerio OX=7955 GN=oxsr1a PE=1 SV=1	A5PLJ7	oxsr1a	57 kDa	1	0.73	23.308	24.3	25.395
Small ubiquitin-related modifier 2 OS=Danio rerio OX=7955 GN=sumo2 PE=3 SV=1	Q6DHL4	sumo2	11 kDa	0.75	0.73	16.721	17.496	15.237
CAP-GLY domain-containing linker protein 1a OS=Danio rerio OX=7955 GN=clip1a PE=1 SV=2	E7F2X0	clip1a	175 kDa	0.8	0.73	3.378	6.804	5.418
Allograft inflammatory factor 1-like OS=Danio rerio OX=7955 GN=aif1l PE=1 SV=1	Q6PBZ5	aif1l	17 kDa	1	0.73	12.161	16.524	15.237
Group of Alpha-dystroglycan OS=Danio rerio OX=7955 GN=dag1 PE=1 SV=1+2	F1QMH7	dag1		1	0.73	13.174	14.58	16.253
Complex I-30kD OS=Danio rerio OX=7955 GN=ndufs3 PE=1 SV=1	F1R4C8	ndufs3	29 kDa	1	0.73	43.576	35.965	39.617
Vesicle-fusing ATPase OS=Danio rerio OX=7955 GN=nsfb PE=1 SV=1	F1QGG3	nsfb	83 kDa	0.62	0.73	10.641	15.066	16.761
Group of 40S ribosomal protein S24 OS=Danio rerio OX=7955 GN=rps24 PE=1 SV=1+3	B7ZD34 (+3)	rps24		1	0.73	34.456	34.02	36.569
Group of THO complex subunit 5 homolog OS=Danio rerio OX=7955 GN=thoc5 PE=1 SV=1+2	A0A2R8QR48	thoc5		1	0.73	7.094	3.888	5.079
Moesin a OS=Danio rerio OX=7955 GN=msna PE=1 SV=1	Q66I42	msna	68 kDa	0.87	0.73	46.65	51.549	56.919
Coatomer subunit gamma-2 OS=Danio rerio OX=7955 GN=copg2 PE=2 SV=2	Q9PUE4	copg2	98 kDa	1	0.73	25.335	24.3	22.348
Dynamin-type G domain-containing protein OS=Danio rerio OX=7955 GN=wu:fb80c09 PE=4 SV=1	A0A2R8RYX8	wu:fb80c09	44 kDa	0.66	0.73	5.472	12.053	10.361
Protocadherin 7b OS=Danio rerio OX=7955 GN=pcdh7b PE=4 SV=1	A0A0H2UKU4	pcdh7b	136 kDa	1	0.73	7.094	7.776	9.142
Macrophage-capping protein OS=Danio rerio OX=7955 GN=capgb PE=1 SV=1	A0A0R4IML0	capgb	39 kDa	1	0.73	11.147	18.468	17.269
Group of General transcription factor TFIIB OS=Danio rerio OX=7955 GN=gtf2b PE=1 SV=1+1	A0A0R4IRB5 (+1)	gtf2b		1	0.73	1.013	3.888	5.079
Zinc finger protein 609a OS=Danio rerio OX=7955 GN=znf609a PE=4 SV=1	F1QRV8	znf609a	152 kDa	1	0.73	5.067	3.888	3.047
Carboxylic ester hydrolase OS=Danio rerio OX=7955 GN=ache PE=2 SV=1	B3DKL4	ache	72 kDa	1	0.73	5.067	3.888	3.047
Group of Lumican (Fragment) OS=Danio rerio OX=7955 GN=lum PE=1 SV=1+2	F1R6G3	lum		1	0.74	29.389	29.16	26.411
Group of Talin 2b OS=Danio rerio OX=7955 GN=tln2b PE=1 SV=1+1	A0A2R8QBL2 (+1)	tln2b		0.86	0.74	12.465	17.691	15.644
Heterogeneous nuclear ribonucleoprotein D OS=Danio rerio OX=7955 GN=hnrnpd PE=1 SV=1	A0A2R8QRA0	hnrnpd	36 kDa	0.93	0.74	11.654	16.524	18.793
GST class-pi OS=Danio rerio OX=7955 GN=gstp2 PE=1 SV=1	Q50LC6	gstp2	24 kDa	0.62	0.74	10.134	13.122	11.682
Transketolase a OS=Danio rerio OX=7955 GN=tkta PE=1 SV=1	E7F8S4	tkta	69 kDa	1	0.74	45.603	38.881	42.664
Ubiquitin-like modifier-activating enzyme 1 OS=Danio rerio OX=7955 GN=uba1 PE=1 SV=1	F1RCA1	uba1	118 kDa	1	0.74	62.831	62.209	68.059
Actinin alpha 3b OS=Danio rerio OX=7955 GN=actn3b PE=1 SV=1	Q8AX99	actn3b	104 kDa	0.6	0.74	138.608	139.727	152.668
RNA helicase OS=Danio rerio OX=7955 GN=ddx3xb PE=1 SV=1	F1RCB2	ddx3xb	76 kDa	0.65	0.74	21.909	16.247	15.092
Actin-related protein 2/3 complex subunit 5 OS=Danio rerio OX=7955 GN=arpc5a PE=1 SV=1	Q803M7	arpc5a	17 kDa	0.75	0.74	9.627	6.318	9.142
adducin 1 (Alpha) OS=Danio rerio OX=7955 GN=add1 PE=1 SV=1	A1A5X4	add1	82 kDa	0.96	0.74	21.788	24.3	26.919
Basal cell adhesion molecule (Lutheran blood group) (Fragment) OS=Danio rerio OX=7955 GN=bcam PE=1 SV=1	F1QVA6	bcam	26 kDa	0.62	0.74	10.641	9.72	10.158
Cofilin 2 (Muscle) OS=Danio rerio OX=7955 GN=cfl2 PE=1 SV=1	Q6NZW3	cfl2	19 kDa	1	0.74	9.121	8.748	7.111
Group of Thymopoietin OS=Danio rerio OX=7955 GN=tmpoa PE=1 SV=1+1	Q7ZTV0 (+1)	tmpoa		0.92	0.74	15.708	13.608	15.745
C-1-tetrahydrofolate synthase, cytoplasmic OS=Danio rerio OX=7955 GN=mthfd1b PE=2 SV=1	Q7ZVV5	mthfd1b	100 kDa	1	0.74	15.201	19.44	22.348
Piccolo presynaptic cytomatrix protein b OS=Danio rerio OX=7955 GN=pclob PE=4 SV=2	A0A0R4IGI4	pclob	1003 kDa	0.96	0.74	13.681	9.234	7.111
Coatomer subunit delta OS=Danio rerio OX=7955 GN=arcn1b PE=1 SV=1	Q7ZU89	arcn1b	57 kDa	0.75	0.74	4.054	1.944	1.524
Rabphilin 3A homolog (mouse), b OS=Danio rerio OX=7955 GN=rph3ab PE=4 SV=1	A0A140LH42	rph3ab	65 kDa	1	0.74	4.054	3.888	3.047
Cytochrome P450, family 3, subfamily c, polypeptide 1 OS=Danio rerio OX=7955 GN=cyp3c1 PE=1 SV=1	F1QPC1	cyp3c1	58 kDa	1	0.74	3.04	3.888	3.047
Group of Glutamate dehydrogenase (NAD(P)(+)) OS=Danio rerio OX=7955 GN=glud1b PE=1 SV=1+1	Q6P3L9 (+1)	glud1b		0.84	0.74	113.163	115.67	122.913
Ribosomal protein L32 OS=Danio rerio OX=7955 GN=rpl32 PE=1 SV=1	Q24JV1	rpl32	16 kDa	1	0.74	22.295	28.188	25.395
NPL4 homolog, ubiquitin recognition factor OS=Danio rerio OX=7955 GN=nploc4 PE=1 SV=1	Q7ZVI8	nploc4	70 kDa	1	0.74	6.08	8.748	7.111
Voltage-dependent anion-selective channel protein 3 OS=Danio rerio OX=7955 GN=zgc:56235 PE=1 SV=1	Q7ZV39	zgc:56235	30 kDa	0.87	0.74	27.362	18.792	19.639
Synaptic functional regulator FMR1 OS=Danio rerio OX=7955 GN=fmr1 PE=1 SV=1	F1R159	fmr1	64 kDa	1	0.74	9.121	7.776	6.095
OMPdecase OS=Danio rerio OX=7955 GN=umps PE=1 SV=1	B8JLL1	umps	52 kDa	1	0.74	4.054	3.888	3.047
Group of NFU1 iron-sulfur cluster scaffold homolog, mitochondrial (Fragment) OS=Danio rerio OX=7955 GN=zgc:110319 PE=2 SV=1+1	Q6P002 (+1)	zgc:110319		1	0.74	0	3.888	3.047
Acetyl-CoA acyltransferase 2 OS=Danio rerio OX=7955 GN=acaa2 PE=1 SV=1	B0S5C5	acaa2	42 kDa	1	0.74	55.737	55.405	59.933
Group of 60S acidic ribosomal protein P0 OS=Danio rerio OX=7955 GN=rplp0 PE=1 SV=1+1	Q6P5K3 (+1)	rplp0		0.7	0.74	51.008	49.249	46.727
Group of Electron transfer flavoprotein subunit beta OS=Danio rerio OX=7955 GN=etfb PE=1 SV=1+2	F1R9Y9	etfb		1	0.74	24.322	24.3	22.348
Group of Adenosine deaminase RNA-specific OS=Danio rerio OX=7955 GN=adar PE=1 SV=1+1	E9QIW2 (+1)	adar		1	0.74	7.094	3.888	3.047
Zgc:165571 protein OS=Danio rerio OX=7955 GN=agr1 PE=2 SV=1	A5PLE1	agr1	13 kDa	1	0.74	5.067	3.888	3.047
Group of Pre-mRNA-splicing factor RBM22 OS=Danio rerio OX=7955 GN=rbm22 PE=2 SV=1+1	Q6NZZ9 (+1)	rbm22		1	0.74	4.054	3.888	3.047
Heat shock protein 4-like OS=Danio rerio OX=7955 GN=hspa4l PE=1 SV=1	X1WBR5	hspa4l	93 kDa	1	0.74	21.281	18.468	17.269
LIM domain-binding 3b OS=Danio rerio OX=7955 GN=ldb3b PE=1 SV=1	Q802V0	ldb3b	31 kDa	1	0.75	26.348	53.461	43.68
Eukaryotic translation initiation factor 3 subunit E-A OS=Danio rerio OX=7955 GN=eif3ea PE=2 SV=2	Q6DRI1	eif3ea	52 kDa	1	0.75	46.616	42.769	46.727
sp|Q6Q7X9|KLH31_DANRE Kelch-like protein 31 OS=Danio rerio OX=7955 GN=klhl31 PE=2 SV=1	sp|Q6Q7X9|KLH31_DANREKelch-like protein 31 OS=Danio rerio OX=7955 GN=klhl31 PE=2 SV=1	klhl31		1	0.75	3.04	7.776	6.095
Apoptosis inhibitor 5 OS=Danio rerio OX=7955 GN=api5 PE=1 SV=1	R4GDP5	api5	59 kDa	1	0.75	38.509	40.825	42.664
High mobility group box 3a OS=Danio rerio OX=7955 GN=hmgb3a PE=1 SV=1	F1QGP8	hmgb3a	25 kDa	1	0.75	27.362	29.16	35.553
High mobility group box 1b OS=Danio rerio OX=7955 GN=hmgb1b PE=1 SV=1	X1WFI9	hmgb1b	23 kDa	0.85	0.75	48.305	48.277	53.499
Group of 40S ribosomal protein S27 OS=Danio rerio OX=7955 GN=rps27l PE=1 SV=1+1	A0A0R4IYD0 (+1)	rps27l		0.67	0.75	6.08	6.318	6.603
H/ACA ribonucleoprotein complex subunit 2-like protein OS=Danio rerio OX=7955 GN=nhp2 PE=2 SV=1	Q6PBV6	nhp2	17 kDa	1	0.75	16.214	10.692	11.174
GrpE protein homolog OS=Danio rerio OX=7955 GN=grpel1 PE=1 SV=1	Q32PS5	grpel1	24 kDa	1	0.75	39.523	39.853	37.585
Ubiquitin fusion degradation 1-like OS=Danio rerio OX=7955 GN=ufd1l PE=1 SV=1	Q6DRD5	ufd1l	35 kDa	1	0.75	2.027	7.776	6.095
Chaperone protein GP96 OS=Danio rerio OX=7955 GN=hsp90b1 PE=1 SV=1	Q7T3L3	hsp90b1	91 kDa	1	0.75	205.721	221.619	215.352
Transcription elongation factor SPT6 OS=Danio rerio OX=7955 GN=supt6h PE=1 SV=1	Q8UVK2	supt6h	198 kDa	1	0.75	4.054	7.776	9.142
ATP-binding cassette, sub-family F (GCN20), member 1 OS=Danio rerio OX=7955 GN=abcf1 PE=1 SV=1	A0A2R8QRC7	abcf1	97 kDa	1	0.75	31.415	27.216	25.395
Group of 2,4-dienoyl CoA reductase 1, mitochondrial OS=Danio rerio OX=7955 GN=decr1 PE=1 SV=1+1	F1QB21 (+1)	decr1		1	0.75	3.04	9.72	8.127
Protein S100 OS=Danio rerio OX=7955 GN=icn PE=1 SV=1	Q6XG62	icn	10 kDa	0.67	0.75	50.163	44.227	39.617
Monocarboxylate transporter 1 OS=Danio rerio OX=7955 GN=slc16a1b PE=1 SV=1	Q7ZUL1	slc16a1b	50 kDa	1	0.75	5.067	7.776	9.142
Group of Nuclear pore complex protein Nup93 OS=Danio rerio OX=7955 GN=nup93 PE=1 SV=1+1	Q1LV08 (+1)	nup93		1	0.75	9.121	12.636	10.158
Alcam (Fragment) OS=Danio rerio OX=7955 GN=alcama PE=1 SV=1	A4JYG4	alcama	54 kDa	1	0.75	15.201	4.86	4.063
Talin 2b OS=Danio rerio OX=7955 GN=tln2b PE=1 SV=1	A0A2R8QEM1	tln2b	37 kDa	0.58	0.75	3.885	5.508	7.111
Group of Propanoyl-CoA:carbon dioxide ligase subunit alpha (Fragment) OS=Danio rerio OX=7955 GN=pcca PE=1 SV=1+1	F1QPL7 (+1)	pcca		1	0.75	23.308	25.272	26.411
Elongation factor 1-alpha OS=Danio rerio OX=7955 GN=eef1a PE=2 SV=1	Q92005	eef1a	50 kDa	0.77	0.75	229.029	215.301	200.115
Chaperonin-containing TCP1, subunit 6A (zeta 1) OS=Danio rerio OX=7955 GN=cct6a PE=1 SV=1	Q7ZYX4	cct6a	58 kDa	1	0.75	74.992	78.733	83.297
Upstream transcription factor 2, c-fos-interacting OS=Danio rerio OX=7955 GN=usf2 PE=1 SV=1	Q1L959	usf2	36 kDa	1	0.75	4.054	4.86	4.063
Amino acid transporter OS=Danio rerio OX=7955 GN=slc1a3b PE=1 SV=1	D7RVS0	slc1a3b	59 kDa	1	0.76	19.255	17.496	19.3
Zgc:162944 protein OS=Danio rerio OX=7955 GN=zgc:162944 PE=2 SV=1	A4IGF7	zgc:162944	24 kDa	1	0.76	16.214	16.524	19.3
OCIA domain-containing protein 1 OS=Danio rerio OX=7955 GN=ociad1 PE=2 SV=1	Q6NYD7	ociad1	30 kDa	1	0.76	4.054	4.86	4.063
Group of BCL2-associated athanogene 6 OS=Danio rerio OX=7955 GN=bag6l PE=1 SV=1+3	A0A2R8QF37 (+3)	bag6l		0.86	0.76	7.383	6.943	8.272
Zgc:86598 OS=Danio rerio OX=7955 GN=zgc:86598 PE=1 SV=1	Q6IQV0	zgc:86598	45 kDa	0.57	0.76	17.735	19.926	15.745
Protein lin-7 homolog OS=Danio rerio OX=7955 GN=lin7c PE=1 SV=1	Q66IB0	lin7c	22 kDa	0.8	0.76	22.97	24.786	22.517
Importin subunit alpha OS=Danio rerio OX=7955 GN=kpna3 PE=1 SV=2	Q8JFT7	kpna3	58 kDa	1	0.76	3.04	4.86	4.063
[truncated: 1,938 more rows]
